# Supplementary material for: Poly[dibutyl­ammonium [nonamethylbis­(μ3-sulfato-κ3 O:O′:O′′)tristannate(IV)]]
Source: Acta Crystallogr Sect E Struct Rep Online. 2012 Oct 20;68(Pt 11):m1380–1. doi: 10.1107/S1600536812042894 (PMC3515130; doi:10.1107/S1600536812042894)
Supplement: Supplementary file 1 [file e-68-m1380-sup1.cif]

##############################################################################
#                                                                            #
# This CIF contains the data in a paper accepted for publication in          #
# Acta Crystallographica Section E. It conforms to the requirements of       #
# Notes for Authors for Acta Crystallographica Section E, and has been       #
# peer reviewed under the auspices of the IUCr Commission on Journals.       #
#                                                                            #
# Full details of the Crystallographic Information File format               #
# are given in the paper "The Crystallographic Information File (CIF):       #
# a New Standard Archive File for Crystallography" by S. R. Hall, F. H.      #
# Allen and I. D. Brown [Acta Cryst. (1991), A47, 655-685].                  #
#                                                                            #
# The current version of the core CIF dictionary is obtainable from          #
# ftp://ftp.iucr.org/pub/cif_core.dic.                                       #
#                                                                            #
# Software is freely available for graphical display of the structure(s)     #
# in this CIF. For information consult the CIF software page                 #
# http://www.iucr.org/resources/cif/software.                                #
#                                                                            #
# This file may be used for bona fide research purposes within the           #
# scientific community so long as proper attribution is given to the journal # 
# article from which it was obtained.                                        #
#                                                                            #
##############################################################################
data_I
_audit_creation_method     SHELXL-97
_chemical_name_systematic
;
Poly[dibutylammonium [nonamethylbis(\m~3~-sulfato-
\k^3^<i>O</i>:<i>O</i>':<i>O</i>'')tristannate(IV)]]
;
_chemical_name_common     ?
_chemical_formula_moiety     'C8 H20 N +, C9 H27 O8 S2 Sn3 -'
_chemical_formula_sum     'C17 H47 N O8 S2 Sn3'
_chemical_formula_iupac     '(C8 H20 N) [Sn3 (C H3)9 (S O4)2]'
_chemical_formula_weight     813.75
_chemical_melting_point     ?
_symmetry_cell_setting     monoclinic
_symmetry_space_group_name_H-M     'P 21/c'
_symmetry_space_group_name_Hall     '-P 2ybc'
loop_
    _symmetry_equiv_pos_as_xyz
    'x, y, z'
    '-x, y+1/2, -z+1/2'
    '-x, -y, -z'
    'x, -y-1/2, z-1/2'
_cell_length_a     11.8847(2)
_cell_length_b     18.2884(3)
_cell_length_c     15.3949(2)
_cell_angle_alpha     90.00
_cell_angle_beta     107.3800(10)
_cell_angle_gamma     90.00
_cell_volume     3193.35(9)
_cell_formula_units_Z     4
_cell_measurement_reflns_used     9693
_cell_measurement_theta_min     2.62
_cell_measurement_theta_max     27.48
_cell_measurement_temperature     173(2)
_exptl_crystal_description     prism
_exptl_crystal_colour     colourless
_exptl_crystal_size_max     0.06
_exptl_crystal_size_mid     0.04
_exptl_crystal_size_min     0.04
_exptl_crystal_density_diffrn     1.693
_exptl_crystal_density_meas     ?
_exptl_crystal_density_method     'not measured'
_exptl_crystal_F_000     1608
_exptl_absorpt_coefficient_mu     2.492
_exptl_absorpt_correction_type     multi-scan
_exptl_absorpt_process_details
;
(<i>SADABS</i>, Bruker, 2003)
;
_exptl_absorpt_correction_T_min     0.8648
_exptl_absorpt_correction_T_max     0.9069
_exptl_special_details
;
;
_diffrn_ambient_temperature     173(2)
_diffrn_radiation_type     MoK\a
_diffrn_radiation_wavelength     0.71073
_diffrn_radiation_source     'fine-focus sealed tube'
_diffrn_radiation_monochromator     graphite
_diffrn_measurement_device_type     'Bruker SMART CCD'
_diffrn_measurement_method     'phi and omega scans'
_diffrn_detector_area_resol_mean     ?
_diffrn_reflns_number     69889
_diffrn_reflns_av_R_equivalents     0.0266
_diffrn_reflns_av_sigmaI/netI     0.0173
_diffrn_reflns_theta_min     2.62
_diffrn_reflns_theta_max     27.53
_diffrn_reflns_theta_full     27.53
_diffrn_measured_fraction_theta_max     0.983
_diffrn_measured_fraction_theta_full     0.983
_diffrn_reflns_limit_h_min     -15
_diffrn_reflns_limit_h_max     15
_diffrn_reflns_limit_k_min     -23
_diffrn_reflns_limit_k_max     23
_diffrn_reflns_limit_l_min     -18
_diffrn_reflns_limit_l_max     19
_diffrn_standards_number     0
_diffrn_standards_interval_count     .
_diffrn_standards_interval_time     .
_diffrn_standards_decay_%     ?
_refine_special_details
;
Refinement of <i>F</i>^2^ against ALL reflections. The weighted <i>R</i>-factor
<i>wR</i> and goodness of fit <i>S</i> are based on <i>F</i>^2^, conventional
<i>R</i>-factors <i>R</i> are based on <i>F</i>, with <i>F</i> set to zero for
negative <i>F</i>^2^. The threshold expression of <i>F</i>^2^ >
\s(<i>F</i>^2^) is used only for calculating <i>R</i>-factors(gt) <i>etc</i>.
and is not relevant to the choice of reflections for refinement.
<i>R</i>-factors based on <i>F</i>^2^ are statistically about twice as large
as those based on <i>F</i>, and <i>R</i>- factors based on ALL data will be
even larger.
;
_reflns_number_total     7234
_reflns_number_gt     6265
_reflns_threshold_expression     >2sigma(I)
_refine_ls_structure_factor_coef     Fsqd
_refine_ls_matrix_type     full
_refine_ls_R_factor_all     0.0278
_refine_ls_R_factor_gt     0.0202
_refine_ls_wR_factor_gt     0.0411
_refine_ls_wR_factor_ref     0.0445
_refine_ls_goodness_of_fit_ref     1.059
_refine_ls_restrained_S_all     1.068
_refine_ls_number_reflns     7234
_refine_ls_number_parameters     463
_refine_ls_number_restraints     77
_refine_ls_hydrogen_treatment     constr
_refine_ls_weighting_scheme     calc
_refine_ls_weighting_details
         'calc w=1/[\s^2^(Fo^2^)+(0.0164P)^2^+2.1021P] where P=(Fo^2^+2Fc^2^)/3'
_atom_sites_solution_hydrogens     geom
_atom_sites_solution_primary     direct
_atom_sites_solution_secondary     difmap
_refine_ls_shift/su_max     0.004
_refine_ls_shift/su_mean     0.000
_refine_diff_density_max     0.763
_refine_diff_density_min     -0.462
_refine_ls_extinction_method     none
_refine_ls_extinction_coef     ?
loop_
    _atom_type_symbol
    _atom_type_description
    _atom_type_scat_dispersion_real
    _atom_type_scat_dispersion_imag
    _atom_type_scat_source
    'C' 'C' 0.0033 0.0016
                         'International Tables Vol C Tables 4.2.6.8 and 6.1.1.4'
    'H' 'H' 0.0000 0.0000
                         'International Tables Vol C Tables 4.2.6.8 and 6.1.1.4'
    'N' 'N' 0.0061 0.0033
                         'International Tables Vol C Tables 4.2.6.8 and 6.1.1.4'
    'O' 'O' 0.0106 0.0060
                         'International Tables Vol C Tables 4.2.6.8 and 6.1.1.4'
    'S' 'S' 0.1246 0.1234
                         'International Tables Vol C Tables 4.2.6.8 and 6.1.1.4'
    'Sn' 'Sn' -0.6537 1.4246
                         'International Tables Vol C Tables 4.2.6.8 and 6.1.1.4'
_computing_data_collection     'SMART (Bruker, 2003)'
_computing_cell_refinement     'SAINT (Bruker, 2003)'
_computing_data_reduction     'SAINT (Bruker, 2003)'
_computing_structure_solution     'SHELXS97 (Sheldrick, 2008)'
_computing_structure_refinement     'SHELXLE (H\"ubschle <i>et al.</i>, 2011)'
_computing_molecular_graphics     'OLEX2 (Dolomanov <i>et al.</i>, 2009)'
_computing_publication_material     '<i>publCIF</i> (Westrip (2010)'
loop_
    _atom_site_type_symbol
    _atom_site_label
    _atom_site_fract_x
    _atom_site_fract_y
    _atom_site_fract_z
    _atom_site_U_iso_or_equiv
    _atom_site_adp_type
    _atom_site_calc_flag
    _atom_site_refinement_flags
    _atom_site_occupancy
    _atom_site_symmetry_multiplicity
    _atom_site_disorder_assembly
    _atom_site_disorder_group
    Sn Sn1 0.19280(7) 0.52408(7) 0.43977(5) 0.02502(12) Uani d PD 0.725(4) 1 A 1
    C C1 0.0484(7) 0.5964(5) 0.4208(8) 0.0473(16) Uani d PD 0.725(4) 1 A 1
    H H1A 0.0467 0.6305 0.3713 0.071 Uiso calc PR 0.725(4) 1 A 1
    H H1B 0.0568 0.6238 0.4770 0.071 Uiso calc PR 0.725(4) 1 A 1
    H H1C -0.0251 0.5683 0.4052 0.071 Uiso calc PR 0.725(4) 1 A 1
    C C2 0.3636(5) 0.5703(3) 0.4693(8) 0.0441(16) Uani d PD 0.725(4) 1 A 1
    H H2A 0.4138 0.5507 0.5272 0.066 Uiso calc PR 0.725(4) 1 A 1
    H H2B 0.3582 0.6236 0.4739 0.066 Uiso calc PR 0.725(4) 1 A 1
    H H2C 0.3977 0.5581 0.4206 0.066 Uiso calc PR 0.725(4) 1 A 1
    C C3 0.1752(8) 0.4094(2) 0.4284(8) 0.0402(10) Uani d PD 0.725(4) 1 A 1
    H H3A 0.2178 0.3912 0.3872 0.060 Uiso calc PR 0.725(4) 1 A 1
    H H3B 0.0916 0.3966 0.4041 0.060 Uiso calc PR 0.725(4) 1 A 1
    H H3C 0.2080 0.3871 0.4885 0.060 Uiso calc PR 0.725(4) 1 A 1
    Sn Sn1B 0.1839(2) 0.54067(10) 0.43984(16) 0.02502(12) Uani d PD 0.275(4) 1 A
                                                                               2
    C C1B 0.0361(19) 0.6038(15) 0.436(2) 0.0473(16) Uani d PD 0.275(4) 1 A 2
    H H1D 0.0052 0.5891 0.4855 0.071 Uiso calc PR 0.275(4) 1 A 2
    H H1E -0.0247 0.5964 0.3774 0.071 Uiso calc PR 0.275(4) 1 A 2
    H H1F 0.0583 0.6556 0.4426 0.071 Uiso calc PR 0.275(4) 1 A 2
    C C2B 0.3517(14) 0.5897(12) 0.467(2) 0.0441(16) Uani d PD 0.275(4) 1 A 2
    H H2D 0.3535 0.6210 0.4161 0.066 Uiso calc PR 0.275(4) 1 A 2
    H H2E 0.4119 0.5516 0.4760 0.066 Uiso calc PR 0.275(4) 1 A 2
    H H2F 0.3674 0.6193 0.5227 0.066 Uiso calc PR 0.275(4) 1 A 2
    C C3B 0.181(2) 0.4250(7) 0.426(2) 0.0402(10) Uani d PD 0.275(4) 1 A 2
    H H3D 0.1475 0.4120 0.3614 0.060 Uiso calc PR 0.275(4) 1 A 2
    H H3E 0.1326 0.4037 0.4608 0.060 Uiso calc PR 0.275(4) 1 A 2
    H H3F 0.2615 0.4059 0.4484 0.060 Uiso calc PR 0.275(4) 1 A 2
    Sn Sn2 0.24211(11) 0.75268(7) 0.20340(9) 0.02730(14) Uani d PD 0.725(4) 1 .
                                                                               1
    C C4 0.3133(10) 0.7154(8) 0.1007(7) 0.0483(9) Uani d PD 0.725(4) 1 . 1
    H H4A 0.3014 0.6625 0.0929 0.072 Uiso calc PR 0.725(4) 1 A 1
    H H4B 0.3979 0.7263 0.1183 0.072 Uiso calc PR 0.725(4) 1 A 1
    H H4C 0.2737 0.7402 0.0432 0.072 Uiso calc PR 0.725(4) 1 A 1
    C C5 0.0582(5) 0.7575(10) 0.1795(8) 0.0491(14) Uani d PD 0.725(4) 1 . 1
    H H5A 0.0396 0.7462 0.2359 0.074 Uiso calc PR 0.725(4) 1 A 1
    H H5B 0.0196 0.7219 0.1325 0.074 Uiso calc PR 0.725(4) 1 A 1
    H H5C 0.0299 0.8068 0.1590 0.074 Uiso calc PR 0.725(4) 1 A 1
    C C6 0.3555(10) 0.7844(10) 0.3327(5) 0.0519(16) Uani d PD 0.725(4) 1 . 1
    H H6A 0.3250 0.7650 0.3806 0.078 Uiso calc PR 0.725(4) 1 A 1
    H H6B 0.3590 0.8379 0.3366 0.078 Uiso calc PR 0.725(4) 1 A 1
    H H6C 0.4347 0.7649 0.3405 0.078 Uiso calc PR 0.725(4) 1 A 1
    Sn Sn2B 0.2528(3) 0.7522(2) 0.1900(2) 0.02730(14) Uani d PD 0.275(4) 1 . 2
    C C4B 0.323(3) 0.711(2) 0.089(2) 0.0483(9) Uani d PD 0.275(4) 1 . 2
    H H4D 0.3867 0.6771 0.1172 0.072 Uiso calc PR 0.275(4) 1 A 2
    H H4E 0.3529 0.7519 0.0614 0.072 Uiso calc PR 0.275(4) 1 A 2
    H H4F 0.2605 0.6858 0.0428 0.072 Uiso calc PR 0.275(4) 1 A 2
    C C5B 0.0684(13) 0.759(3) 0.168(2) 0.0491(14) Uani d PD 0.275(4) 1 . 2
    H H5D 0.0291 0.7727 0.1050 0.074 Uiso calc PR 0.275(4) 1 A 2
    H H5E 0.0521 0.7964 0.2089 0.074 Uiso calc PR 0.275(4) 1 A 2
    H H5F 0.0387 0.7117 0.1815 0.074 Uiso calc PR 0.275(4) 1 A 2
    C C6B 0.365(3) 0.784(3) 0.3199(15) 0.0519(16) Uani d PD 0.275(4) 1 . 2
    H H6D 0.3242 0.8203 0.3469 0.078 Uiso calc PR 0.275(4) 1 A 2
    H H6E 0.4372 0.8061 0.3129 0.078 Uiso calc PR 0.275(4) 1 A 2
    H H6F 0.3852 0.7414 0.3596 0.078 Uiso calc PR 0.275(4) 1 A 2
    Sn Sn3 0.48425(13) 0.49901(8) 0.23557(10) 0.02997(17) Uani d PD 0.725(4) 1 .
                                                                               1
    C C7 0.4615(6) 0.4916(5) 0.0949(4) 0.0587(14) Uani d PD 0.725(4) 1 A 1
    H H7A 0.3880 0.4655 0.0652 0.088 Uiso calc PR 0.725(4) 1 A 1
    H H7B 0.5280 0.4650 0.0848 0.088 Uiso calc PR 0.725(4) 1 A 1
    H H7C 0.4578 0.5409 0.0691 0.088 Uiso calc PR 0.725(4) 1 A 1
    C C8 0.4371(7) 0.4042(3) 0.2953(7) 0.0501(14) Uani d PD 0.725(4) 1 A 1
    H H8A 0.4147 0.4180 0.3494 0.075 Uiso calc PR 0.725(4) 1 A 1
    H H8B 0.5043 0.3706 0.3128 0.075 Uiso calc PR 0.725(4) 1 A 1
    H H8C 0.3703 0.3802 0.2514 0.075 Uiso calc PR 0.725(4) 1 A 1
    C C9 0.5460(8) 0.5971(3) 0.3069(4) 0.0451(17) Uani d PD 0.725(4) 1 A 1
    H H9A 0.5942 0.5855 0.3690 0.068 Uiso calc PR 0.725(4) 1 A 1
    H H9B 0.4786 0.6272 0.3091 0.068 Uiso calc PR 0.725(4) 1 A 1
    H H9C 0.5936 0.6241 0.2755 0.068 Uiso calc PR 0.725(4) 1 A 1
    Sn Sn3B 0.4842(3) 0.4875(2) 0.2556(2) 0.0272(4) Uani d PD 0.275(4) 1 . 2
    C C7B 0.442(2) 0.4955(16) 0.1121(9) 0.0587(14) Uani d PD 0.275(4) 1 A 2
    H H7D 0.4276 0.4465 0.0853 0.088 Uiso calc PR 0.275(4) 1 A 2
    H H7E 0.5073 0.5184 0.0960 0.088 Uiso calc PR 0.275(4) 1 A 2
    H H7F 0.3705 0.5253 0.0886 0.088 Uiso calc PR 0.275(4) 1 A 2
    C C8B 0.453(2) 0.3869(10) 0.306(2) 0.0501(14) Uani d PD 0.275(4) 1 A 2
    H H8D 0.4458 0.3493 0.2594 0.075 Uiso calc PR 0.275(4) 1 A 2
    H H8E 0.3805 0.3891 0.3234 0.075 Uiso calc PR 0.275(4) 1 A 2
    H H8F 0.5195 0.3746 0.3598 0.075 Uiso calc PR 0.275(4) 1 A 2
    C C9B 0.545(3) 0.5850(10) 0.3299(14) 0.0451(17) Uani d PD 0.275(4) 1 A 2
    H H9D 0.6288 0.5921 0.3355 0.068 Uiso calc PR 0.275(4) 1 A 2
    H H9E 0.5353 0.5810 0.3907 0.068 Uiso calc PR 0.275(4) 1 A 2
    H H9F 0.4996 0.6267 0.2978 0.068 Uiso calc PR 0.275(4) 1 A 2
    S S1 0.22744(4) 0.56106(3) 0.66835(3) 0.02531(11) Uani d . 1 1 A .
    S S2 0.20127(4) 0.56894(3) 0.22152(4) 0.02637(11) Uani d . 1 1 . .
    O O1 0.21738(14) 0.51080(8) 0.59177(10) 0.0346(3) Uani d . 1 1 . .
    O O2 0.25042(13) 0.63526(8) 0.63914(10) 0.0349(3) Uani d . 1 1 . .
    O O3 0.12102(12) 0.56030(9) 0.69614(11) 0.0379(4) Uani d . 1 1 . .
    O O4 0.32836(12) 0.53761(8) 0.74657(10) 0.0336(3) Uani d . 1 1 . .
    O O5 0.29205(19) 0.53491(14) 0.1876(2) 0.0456(8) Uani d PD 0.725(4) 1 A 1
    O O6 0.0959(3) 0.5803(2) 0.1412(3) 0.0323(8) Uani d PD 0.725(4) 1 A 1
    O O7 0.1694(3) 0.52091(15) 0.28571(15) 0.0426(7) Uani d PD 0.725(4) 1 A 1
    O O8 0.2434(5) 0.6394(3) 0.2647(4) 0.0340(9) Uani d PD 0.725(4) 1 . 1
    O O5B 0.2927(4) 0.5082(3) 0.2478(4) 0.0258(15) Uani d PD 0.275(4) 1 A 2
    O O6B 0.1308(9) 0.5633(6) 0.1333(8) 0.035(2) Uani d PD 0.275(4) 1 A 2
    O O7B 0.1313(4) 0.5615(4) 0.2883(4) 0.0275(14) Uani d PD 0.275(4) 1 A 2
    O O8B 0.2728(12) 0.6375(8) 0.2442(10) 0.037(3) Uani d PD 0.275(4) 1 . 2
    C C10 0.1466(18) 0.2765(11) 0.122(2) 0.118(10) Uani d PD 0.525(10) 1 B 1
    H H10A 0.2085 0.3102 0.1168 0.177 Uiso calc PR 0.525(10) 1 B 1
    H H10B 0.1496 0.2318 0.0872 0.177 Uiso calc PR 0.525(10) 1 B 1
    H H10C 0.1590 0.2641 0.1858 0.177 Uiso calc PR 0.525(10) 1 B 1
    C C11 0.0283(16) 0.3123(10) 0.0838(13) 0.078(6) Uani d PD 0.525(10) 1 B 1
    H H11A -0.0334 0.2802 0.0944 0.093 Uiso calc PR 0.525(10) 1 B 1
    H H11B 0.0113 0.3187 0.0173 0.093 Uiso calc PR 0.525(10) 1 B 1
    C C12 0.0245(14) 0.3855(8) 0.1273(15) 0.055(5) Uani d PD 0.525(10) 1 B 1
    H H12A 0.0433 0.3789 0.1940 0.066 Uiso calc PR 0.525(10) 1 B 1
    H H12B 0.0858 0.4175 0.1160 0.066 Uiso calc PR 0.525(10) 1 B 1
    C C13 -0.0918(10) 0.4225(7) 0.0928(10) 0.046(3) Uani d PDU 0.525(10) 1 B 1
    H H13A -0.1550 0.3893 0.0987 0.056 Uiso calc PR 0.525(10) 1 B 1
    H H13B -0.1076 0.4347 0.0277 0.056 Uiso calc PR 0.525(10) 1 B 1
    N N1 -0.0914(11) 0.4906(6) 0.1463(10) 0.035(2) Uani d PDU 0.525(10) 1 B 1
    H H1G -0.0931 0.4777 0.2037 0.042 Uiso d PR 0.525(10) 1 B 1
    H H1H -0.0238 0.5172 0.1525 0.042 Uiso d PR 0.525(10) 1 B 1
    C C14 -0.1959(10) 0.5347(5) 0.0970(8) 0.046(2) Uani d PDU 0.525(10) 1 B 1
    H H14A -0.2682 0.5058 0.0911 0.055 Uiso calc PR 0.525(10) 1 B 1
    H H14B -0.1920 0.5454 0.0350 0.055 Uiso calc PR 0.525(10) 1 B 1
    C C15 -0.2040(12) 0.6053(6) 0.1442(8) 0.052(3) Uani d PD 0.525(10) 1 B 1
    H H15A -0.1275 0.6311 0.1577 0.062 Uiso calc PR 0.525(10) 1 B 1
    H H15B -0.2187 0.5945 0.2029 0.062 Uiso calc PR 0.525(10) 1 B 1
    C C16 -0.3018(10) 0.6557(5) 0.0880(8) 0.082(3) Uani d PD 0.525(10) 1 B 1
    H H16A -0.2873 0.6660 0.0291 0.098 Uiso calc PR 0.525(10) 1 B 1
    H H16B -0.3782 0.6298 0.0748 0.098 Uiso calc PR 0.525(10) 1 B 1
    C C17 -0.3111(7) 0.7268(4) 0.1333(8) 0.091(3) Uani d PD 0.525(10) 1 B 1
    H H17A -0.3710 0.7575 0.0917 0.136 Uiso calc PR 0.525(10) 1 B 1
    H H17B -0.2348 0.7519 0.1495 0.136 Uiso calc PR 0.525(10) 1 B 1
    H H17C -0.3337 0.7176 0.1886 0.136 Uiso calc PR 0.525(10) 1 B 1
    C C10B 0.1311(16) 0.2763(11) 0.118(2) 0.089(8) Uani d PD 0.475(10) 1 B 2
    H H10D 0.2031 0.3041 0.1223 0.134 Uiso calc PR 0.475(10) 1 B 2
    H H10E 0.1269 0.2341 0.0776 0.134 Uiso calc PR 0.475(10) 1 B 2
    H H10F 0.1322 0.2593 0.1783 0.134 Uiso calc PR 0.475(10) 1 B 2
    C C11B 0.0255(19) 0.3243(11) 0.0792(15) 0.075(6) Uani d PD 0.475(10) 1 B 2
    H H11C -0.0467 0.2946 0.0703 0.090 Uiso calc PR 0.475(10) 1 B 2
    H H11D 0.0264 0.3421 0.0187 0.090 Uiso calc PR 0.475(10) 1 B 2
    C C12B 0.0191(12) 0.3895(9) 0.1379(17) 0.049(5) Uani d PD 0.475(10) 1 B 2
    H H12C 0.0920 0.4189 0.1487 0.059 Uiso calc PR 0.475(10) 1 B 2
    H H12D 0.0142 0.3723 0.1976 0.059 Uiso calc PR 0.475(10) 1 B 2
    C C13B -0.0881(12) 0.4379(7) 0.0930(13) 0.055(4) Uani d PDU 0.475(10) 1 B 2
    H H13C -0.0844 0.4524 0.0320 0.066 Uiso calc PR 0.475(10) 1 B 2
    H H13D -0.1603 0.4082 0.0842 0.066 Uiso calc PR 0.475(10) 1 B 2
    N N1B -0.0993(13) 0.5058(7) 0.1445(11) 0.036(2) Uani d PDU 0.475(10) 1 B 2
    H H1I -0.1010 0.4929 0.2019 0.043 Uiso d PR 0.475(10) 1 B 2
    H H1J -0.0317 0.5324 0.1507 0.043 Uiso d PR 0.475(10) 1 B 2
    C C14B -0.2004(10) 0.5555(6) 0.1088(8) 0.043(2) Uani d PDU 0.475(10) 1 B 2
    H H14C -0.2746 0.5277 0.0987 0.052 Uiso calc PR 0.475(10) 1 B 2
    H H14D -0.1985 0.5753 0.0494 0.052 Uiso calc PR 0.475(10) 1 B 2
    C C15B -0.1988(14) 0.6180(8) 0.1730(8) 0.045(2) Uani d PD 0.475(10) 1 B 2
    H H15C -0.1276 0.6483 0.1803 0.054 Uiso calc PR 0.475(10) 1 B 2
    H H15D -0.1970 0.5988 0.2336 0.054 Uiso calc PR 0.475(10) 1 B 2
    C C16B -0.3104(8) 0.6649(6) 0.1338(8) 0.069(3) Uani d PD 0.475(10) 1 B 2
    H H16C -0.3800 0.6322 0.1174 0.082 Uiso calc PR 0.475(10) 1 B 2
    H H16D -0.3188 0.6985 0.1819 0.082 Uiso calc PR 0.475(10) 1 B 2
    C C17B -0.3107(9) 0.7085(6) 0.0530(7) 0.104(4) Uani d PD 0.475(10) 1 B 2
    H H17D -0.2393 0.7386 0.0671 0.155 Uiso calc PR 0.475(10) 1 B 2
    H H17E -0.3803 0.7401 0.0360 0.155 Uiso calc PR 0.475(10) 1 B 2
    H H17F -0.3125 0.6756 0.0023 0.155 Uiso calc PR 0.475(10) 1 B 2
loop_
    _atom_site_aniso_label
    _atom_site_aniso_U_11
    _atom_site_aniso_U_22
    _atom_site_aniso_U_33
    _atom_site_aniso_U_12
    _atom_site_aniso_U_13
    _atom_site_aniso_U_23
    Sn1 0.02974(15) 0.0191(3) 0.02525(9) -0.0002(2) 0.00679(9) 0.0016(2)
    C1 0.040(2) 0.039(2) 0.054(4) 0.0089(15) 0.0003(19) -0.003(2)
    C2 0.0365(18) 0.062(4) 0.0331(15) -0.011(2) 0.0091(15) 0.002(3)
    C3 0.0535(16) 0.027(2) 0.0405(15) -0.004(2) 0.0147(16) -0.012(3)
    Sn1B 0.02974(15) 0.0191(3) 0.02525(9) -0.0002(2) 0.00679(9) 0.0016(2)
    C1B 0.040(2) 0.039(2) 0.054(4) 0.0089(15) 0.0003(19) -0.003(2)
    C2B 0.0365(18) 0.062(4) 0.0331(15) -0.011(2) 0.0091(15) 0.002(3)
    C3B 0.0535(16) 0.027(2) 0.0405(15) -0.004(2) 0.0147(16) -0.012(3)
    Sn2 0.0307(2) 0.02653(8) 0.0250(4) -0.00035(13) 0.00894(16) 0.0003(2)
    C4 0.058(3) 0.042(3) 0.055(3) 0.0052(16) 0.0309(17) -0.008(2)
    C5 0.0383(17) 0.040(2) 0.074(3) -0.0031(19) 0.0245(17) 0.005(3)
    C6 0.072(3) 0.0378(16) 0.033(3) -0.005(2) -0.004(2) 0.002(3)
    Sn2B 0.0307(2) 0.02653(8) 0.0250(4) -0.00035(13) 0.00894(16) 0.0003(2)
    C4B 0.058(3) 0.042(3) 0.055(3) 0.0052(16) 0.0309(17) -0.008(2)
    C5B 0.0383(17) 0.040(2) 0.074(3) -0.0031(19) 0.0245(17) 0.005(3)
    C6B 0.072(3) 0.0378(16) 0.033(3) -0.005(2) -0.004(2) 0.002(3)
    Sn3 0.02517(15) 0.0352(4) 0.0292(5) 0.0003(2) 0.0076(3) -0.0033(3)
    C7 0.045(3) 0.096(3) 0.032(3) 0.000(2) 0.0078(19) -0.003(3)
    C8 0.041(3) 0.056(4) 0.052(3) -0.009(3) 0.011(2) 0.004(3)
    C9 0.0316(13) 0.044(3) 0.061(4) -0.005(2) 0.016(3) -0.016(3)
    Sn3B 0.0278(4) 0.0324(9) 0.0210(10) 0.0030(5) 0.0068(6) -0.0003(6)
    C7B 0.045(3) 0.096(3) 0.032(3) 0.000(2) 0.0078(19) -0.003(3)
    C8B 0.041(3) 0.056(4) 0.052(3) -0.009(3) 0.011(2) 0.004(3)
    C9B 0.0316(13) 0.044(3) 0.061(4) -0.005(2) 0.016(3) -0.016(3)
    S1 0.0256(2) 0.0280(3) 0.0235(3) -0.00012(19) 0.0090(2) -0.0016(2)
    S2 0.0255(2) 0.0269(3) 0.0264(3) -0.00036(19) 0.0073(2) 0.0025(2)
    O1 0.0516(9) 0.0286(8) 0.0245(8) -0.0029(7) 0.0130(7) -0.0031(6)
    O2 0.0423(8) 0.0288(8) 0.0358(9) -0.0019(6) 0.0148(7) -0.0030(7)
    O3 0.0281(7) 0.0505(10) 0.0378(9) 0.0058(7) 0.0143(7) 0.0074(8)
    O4 0.0269(7) 0.0415(9) 0.0307(9) 0.0042(6) 0.0061(6) -0.0021(7)
    O5 0.0299(12) 0.0513(16) 0.0538(19) 0.0044(10) 0.0098(11) -0.0087(14)
    O6 0.0282(18) 0.035(2) 0.0298(16) 0.0027(13) 0.0022(13) 0.0038(13)
    O7 0.0663(19) 0.0372(15) 0.0227(13) -0.0174(14) 0.0108(12) 0.0007(11)
    O8 0.044(2) 0.0272(14) 0.028(2) -0.0040(15) 0.0069(14) 0.0019(13)
    O5B 0.021(2) 0.022(3) 0.035(4) 0.000(2) 0.009(2) 0.000(2)
    O6B 0.037(6) 0.039(6) 0.023(4) 0.003(4) 0.001(4) 0.005(3)
    O7B 0.019(3) 0.041(4) 0.023(3) 0.006(2) 0.008(2) -0.002(3)
    O8B 0.042(6) 0.030(4) 0.032(7) -0.003(4) 0.001(4) 0.008(4)
    C10 0.127(15) 0.070(12) 0.16(2) 0.020(10) 0.040(13) -0.037(12)
    C11 0.092(12) 0.070(8) 0.085(13) -0.036(7) 0.047(10) -0.043(8)
    C12 0.077(9) 0.051(8) 0.038(7) -0.007(6) 0.019(6) -0.005(5)
    C13 0.056(4) 0.055(4) 0.029(4) -0.024(3) 0.013(3) -0.015(3)
    N1 0.031(3) 0.038(4) 0.029(3) -0.006(2) 0.000(2) 0.004(3)
    C14 0.049(3) 0.045(4) 0.041(4) -0.002(3) 0.009(3) 0.000(3)
    C15 0.041(3) 0.047(6) 0.061(8) -0.014(4) 0.008(5) -0.015(5)
    C16 0.073(5) 0.081(6) 0.093(8) 0.008(4) 0.028(6) 0.006(6)
    C17 0.082(5) 0.047(5) 0.142(10) -0.001(3) 0.031(5) 0.006(5)
    C10B 0.069(8) 0.092(15) 0.108(15) -0.037(9) 0.029(8) -0.039(11)
    C11B 0.095(13) 0.053(7) 0.061(10) -0.010(7) -0.001(7) -0.004(7)
    C12B 0.053(7) 0.058(9) 0.041(7) -0.027(6) 0.020(5) -0.024(5)
    C13B 0.062(5) 0.058(5) 0.044(5) -0.023(4) 0.013(3) -0.006(4)
    N1B 0.038(4) 0.041(4) 0.031(4) -0.005(3) 0.013(3) 0.006(3)
    C14B 0.035(3) 0.049(5) 0.038(4) 0.004(3) 0.001(3) 0.004(4)
    C15B 0.044(4) 0.039(5) 0.047(6) -0.002(4) 0.005(4) -0.008(4)
    C16B 0.044(4) 0.065(7) 0.095(8) 0.006(3) 0.019(5) 0.014(6)
    C17B 0.134(9) 0.063(6) 0.104(8) 0.016(5) 0.020(6) 0.020(6)
_geom_special_details
;
All e.s.d.'s (except the e.s.d. in the dihedral angle between two l.s. planes)
are estimated using the full covariance matrix. The cell e.s.d.'s are taken
into account individually in the estimation of e.s.d.'s in distances, angles
and torsion angles; correlations between e.s.d.'s in cell parameters are only
used when they are defined by crystal symmetry. An approximate (isotropic)
treatment of cell e.s.d.'s is used for estimating e.s.d.'s involving l.s.
planes.
;
loop_
    _geom_bond_atom_site_label_1
    _geom_bond_atom_site_label_2
    _geom_bond_site_symmetry_2
    _geom_bond_distance
    _geom_bond_publ_flag
    Sn1 C1 . 2.117(5) ?
    Sn1 C2 . 2.119(5) ?
    Sn1 C3 . 2.110(4) ?
    Sn1 O1 . 2.2829(17) ?
    Sn1 O7 . 2.305(2) ?
    Sn1B C1B . 2.088(13) ?
    Sn1B C2B . 2.111(13) ?
    Sn1B C3B . 2.126(13) ?
    Sn1B O1 . 2.317(3) ?
    Sn1B O7B . 2.260(6) ?
    Sn2 C4 . 2.117(5) ?
    Sn2 C5 . 2.107(5) ?
    Sn2 C6 . 2.124(5) ?
    Sn2 O2 4_575 2.2906(19) ?
    Sn2 O8 . 2.274(6) ?
    Sn2B C4B . 2.100(14) ?
    Sn2B C5B . 2.120(14) ?
    Sn2B C6B . 2.128(14) ?
    Sn2B O2 4_575 2.200(4) ?
    Sn2B O8B . 2.243(15) ?
    Sn3 C7 . 2.106(5) ?
    Sn3 C8 . 2.115(5) ?
    Sn3 C9 . 2.117(5) ?
    Sn3 O4 3_666 2.262(2) ?
    Sn3 O5 . 2.277(3) ?
    Sn3B C7B . 2.119(13) ?
    Sn3B C8B . 2.074(13) ?
    Sn3B C9B . 2.125(13) ?
    Sn3B O4 3_666 2.285(4) ?
    Sn3B O5B . 2.274(6) ?
    C1 H1A . 0.9800 ?
    C1 H1B . 0.9800 ?
    C1 H1C . 0.9800 ?
    C2 H2A . 0.9800 ?
    C2 H2B . 0.9800 ?
    C2 H2C . 0.9800 ?
    C3 H3A . 0.9800 ?
    C3 H3B . 0.9800 ?
    C3 H3C . 0.9800 ?
    C1B H1D . 0.9800 ?
    C1B H1E . 0.9800 ?
    C1B H1F . 0.9800 ?
    C2B H2D . 0.9800 ?
    C2B H2E . 0.9800 ?
    C2B H2F . 0.9800 ?
    C3B H3D . 0.9800 ?
    C3B H3E . 0.9800 ?
    C3B H3F . 0.9800 ?
    C4 H4A . 0.9800 ?
    C4 H4B . 0.9800 ?
    C4 H4C . 0.9800 ?
    C5 H5A . 0.9800 ?
    C5 H5B . 0.9800 ?
    C5 H5C . 0.9800 ?
    C6 H6A . 0.9800 ?
    C6 H6B . 0.9800 ?
    C6 H6C . 0.9800 ?
    C4B H4D . 0.9800 ?
    C4B H4E . 0.9800 ?
    C4B H4F . 0.9800 ?
    C5B H5D . 0.9800 ?
    C5B H5E . 0.9800 ?
    C5B H5F . 0.9800 ?
    C6B H6D . 0.9800 ?
    C6B H6E . 0.9800 ?
    C6B H6F . 0.9800 ?
    C7 H7A . 0.9800 ?
    C7 H7B . 0.9800 ?
    C7 H7C . 0.9800 ?
    C8 H8A . 0.9800 ?
    C8 H8B . 0.9800 ?
    C8 H8C . 0.9800 ?
    C9 H9A . 0.9800 ?
    C9 H9B . 0.9800 ?
    C9 H9C . 0.9800 ?
    C7B H7D . 0.9800 ?
    C7B H7E . 0.9800 ?
    C7B H7F . 0.9800 ?
    C8B H8D . 0.9800 ?
    C8B H8E . 0.9800 ?
    C8B H8F . 0.9800 ?
    C9B H9D . 0.9800 ?
    C9B H9E . 0.9800 ?
    C9B H9F . 0.9800 ?
    S1 O3 . 1.4513(15) ?
    S1 O1 . 1.4714(15) ?
    S1 O2 . 1.4803(15) ?
    S1 O4 . 1.4866(15) ?
    S2 O6B . 1.370(11) ?
    S2 O7 . 1.455(2) ?
    S2 O8 . 1.468(5) ?
    S2 O5 . 1.470(2) ?
    S2 O6 . 1.489(4) ?
    S2 O8B . 1.496(13) ?
    S2 O7B . 1.510(5) ?
    S2 O5B . 1.522(5) ?
    O2 Sn2B 4_576 2.200(4) ?
    O2 Sn2 4_576 2.2906(19) ?
    O4 Sn3 3_666 2.262(2) ?
    O4 Sn3B 3_666 2.285(4) ?
    C10 C11 . 1.502(12) ?
    C10 H10A . 0.9800 ?
    C10 H10B . 0.9800 ?
    C10 H10C . 0.9800 ?
    C11 C12 . 1.506(11) ?
    C11 H11A . 0.9900 ?
    C11 H11B . 0.9900 ?
    C12 C13 . 1.487(11) ?
    C12 H12A . 0.9900 ?
    C12 H12B . 0.9900 ?
    C13 N1 . 1.491(10) ?
    C13 H13A . 0.9900 ?
    C13 H13B . 0.9900 ?
    N1 C14 . 1.486(10) ?
    N1 H1G . 0.9206 ?
    N1 H1H . 0.9195 ?
    N1 H1I . 0.8986 ?
    N1 H1J . 1.0317 ?
    C14 C15 . 1.498(9) ?
    C14 H14A . 0.9900 ?
    C14 H14B . 0.9900 ?
    C15 C16 . 1.533(10) ?
    C15 H15A . 0.9900 ?
    C15 H15B . 0.9900 ?
    C16 C17 . 1.496(11) ?
    C16 H16A . 0.9900 ?
    C16 H16B . 0.9900 ?
    C17 H17A . 0.9800 ?
    C17 H17B . 0.9800 ?
    C17 H17C . 0.9800 ?
    C10B C11B . 1.501(13) ?
    C10B H10D . 0.9800 ?
    C10B H10E . 0.9800 ?
    C10B H10F . 0.9800 ?
    C11B C12B . 1.511(13) ?
    C11B H11C . 0.9900 ?
    C11B H11D . 0.9900 ?
    C12B C13B . 1.535(12) ?
    C12B H12C . 0.9900 ?
    C12B H12D . 0.9900 ?
    C13B N1B . 1.502(11) ?
    C13B H13C . 0.9900 ?
    C13B H13D . 0.9900 ?
    N1B C14B . 1.475(10) ?
    N1B H1G . 1.0296 ?
    N1B H1H . 0.8937 ?
    N1B H1I . 0.9207 ?
    N1B H1J . 0.9195 ?
    C14B C15B . 1.507(10) ?
    C14B H14C . 0.9900 ?
    C14B H14D . 0.9900 ?
    C15B C16B . 1.542(10) ?
    C15B H15C . 0.9900 ?
    C15B H15D . 0.9900 ?
    C16B C17B . 1.477(11) ?
    C16B H16C . 0.9900 ?
    C16B H16D . 0.9900 ?
    C17B H17D . 0.9800 ?
    C17B H17E . 0.9800 ?
    C17B H17F . 0.9800 ?
loop_
    _geom_angle_atom_site_label_1
    _geom_angle_atom_site_label_2
    _geom_angle_atom_site_label_3
    _geom_angle_site_symmetry_1
    _geom_angle_site_symmetry_3
    _geom_angle
    _geom_angle_publ_flag
    C3 Sn1 C1 . . 123.6(4) ?
    C3 Sn1 C2 . . 118.7(3) ?
    C1 Sn1 C2 . . 117.7(3) ?
    C3 Sn1 O1 . . 87.6(3) ?
    C1 Sn1 O1 . . 93.3(3) ?
    C2 Sn1 O1 . . 90.1(3) ?
    C3 Sn1 O7 . . 84.9(3) ?
    C1 Sn1 O7 . . 91.7(3) ?
    C2 Sn1 O7 . . 92.6(3) ?
    O1 Sn1 O7 . . 172.44(8) ?
    C1B Sn1B C2B . . 120.5(10) ?
    C1B Sn1B C3B . . 124.0(11) ?
    C2B Sn1B C3B . . 115.4(9) ?
    C1B Sn1B O7B . . 84.5(10) ?
    C2B Sn1B O7B . . 95.1(9) ?
    C3B Sn1B O7B . . 94.1(9) ?
    C1B Sn1B O1 . . 92.9(10) ?
    C2B Sn1B O1 . . 91.7(9) ?
    C3B Sn1B O1 . . 82.0(9) ?
    O7B Sn1B O1 . . 173.07(18) ?
    Sn1B C1B H1D . . 109.5 ?
    Sn1B C1B H1E . . 109.5 ?
    H1D C1B H1E . . 109.5 ?
    Sn1B C1B H1F . . 109.5 ?
    H1D C1B H1F . . 109.5 ?
    H1E C1B H1F . . 109.5 ?
    Sn1B C2B H2D . . 109.5 ?
    Sn1B C2B H2E . . 109.5 ?
    H2D C2B H2E . . 109.5 ?
    Sn1B C2B H2F . . 109.5 ?
    H2D C2B H2F . . 109.5 ?
    H2E C2B H2F . . 109.5 ?
    Sn1B C3B H3D . . 109.5 ?
    Sn1B C3B H3E . . 109.5 ?
    H3D C3B H3E . . 109.5 ?
    Sn1B C3B H3F . . 109.5 ?
    H3D C3B H3F . . 109.5 ?
    H3E C3B H3F . . 109.5 ?
    C5 Sn2 C4 . . 120.6(4) ?
    C5 Sn2 C6 . . 119.1(4) ?
    C4 Sn2 C6 . . 120.3(4) ?
    C5 Sn2 O8 . . 89.4(5) ?
    C4 Sn2 O8 . . 93.6(4) ?
    C6 Sn2 O8 . . 86.3(5) ?
    C5 Sn2 O2 . 4_575 93.6(5) ?
    C4 Sn2 O2 . 4_575 83.5(4) ?
    C6 Sn2 O2 . 4_575 93.6(5) ?
    O8 Sn2 O2 . 4_575 176.59(11) ?
    C4B Sn2B C5B . . 121.5(12) ?
    C4B Sn2B C6B . . 121.1(12) ?
    C5B Sn2B C6B . . 117.3(12) ?
    C4B Sn2B O2 . 4_575 92.1(12) ?
    C5B Sn2B O2 . 4_575 89.1(14) ?
    C6B Sn2B O2 . 4_575 90.8(14) ?
    C4B Sn2B O8B . . 85.4(13) ?
    C5B Sn2B O8B . . 96.0(14) ?
    C6B Sn2B O8B . . 86.7(15) ?
    O2 Sn2B O8B 4_575 . 174.8(4) ?
    Sn2B C4B H4D . . 109.5 ?
    Sn2B C4B H4E . . 109.5 ?
    H4D C4B H4E . . 109.5 ?
    Sn2B C4B H4F . . 109.5 ?
    H4D C4B H4F . . 109.5 ?
    H4E C4B H4F . . 109.5 ?
    Sn2B C5B H5D . . 109.5 ?
    Sn2B C5B H5E . . 109.5 ?
    H5D C5B H5E . . 109.5 ?
    Sn2B C5B H5F . . 109.5 ?
    H5D C5B H5F . . 109.5 ?
    H5E C5B H5F . . 109.5 ?
    Sn2B C6B H6D . . 109.5 ?
    Sn2B C6B H6E . . 109.5 ?
    H6D C6B H6E . . 109.5 ?
    Sn2B C6B H6F . . 109.5 ?
    H6D C6B H6F . . 109.5 ?
    H6E C6B H6F . . 109.5 ?
    C7 Sn3 C8 . . 115.2(4) ?
    C7 Sn3 C9 . . 120.4(3) ?
    C8 Sn3 C9 . . 124.4(3) ?
    C7 Sn3 O4 . 3_666 85.7(2) ?
    C8 Sn3 O4 . 3_666 94.8(2) ?
    C9 Sn3 O4 . 3_666 90.7(3) ?
    C7 Sn3 O5 . . 82.9(2) ?
    C8 Sn3 O5 . . 90.4(2) ?
    C9 Sn3 O5 . . 94.7(3) ?
    O4 Sn3 O5 3_666 . 168.64(10) ?
    C8B Sn3B C7B . . 116.0(11) ?
    C8B Sn3B C9B . . 127.8(10) ?
    C7B Sn3B C9B . . 116.1(9) ?
    C8B Sn3B O5B . . 83.2(8) ?
    C7B Sn3B O5B . . 90.6(6) ?
    C9B Sn3B O5B . . 93.7(8) ?
    C8B Sn3B O4 . 3_666 96.2(8) ?
    C7B Sn3B O4 . 3_666 85.9(6) ?
    C9B Sn3B O4 . 3_666 90.0(8) ?
    O5B Sn3B O4 . 3_666 175.8(2) ?
    Sn3B C7B H7D . . 109.5 ?
    Sn3B C7B H7E . . 109.5 ?
    H7D C7B H7E . . 109.5 ?
    Sn3B C7B H7F . . 109.5 ?
    H7D C7B H7F . . 109.5 ?
    H7E C7B H7F . . 109.5 ?
    Sn3B C8B H8D . . 109.5 ?
    Sn3B C8B H8E . . 109.5 ?
    H8D C8B H8E . . 109.5 ?
    Sn3B C8B H8F . . 109.5 ?
    H8D C8B H8F . . 109.5 ?
    H8E C8B H8F . . 109.5 ?
    Sn3B C9B H9D . . 109.5 ?
    Sn3B C9B H9E . . 109.5 ?
    H9D C9B H9E . . 109.5 ?
    Sn3B C9B H9F . . 109.5 ?
    H9D C9B H9F . . 109.5 ?
    H9E C9B H9F . . 109.5 ?
    O3 S1 O1 . . 111.15(10) ?
    O3 S1 O2 . . 110.76(9) ?
    O1 S1 O2 . . 107.90(9) ?
    O3 S1 O4 . . 108.77(9) ?
    O1 S1 O4 . . 108.76(9) ?
    O2 S1 O4 . . 109.45(9) ?
    O7 S2 O8 . . 110.2(2) ?
    O7 S2 O5 . . 110.70(17) ?
    O8 S2 O5 . . 110.19(18) ?
    O7 S2 O6 . . 108.9(2) ?
    O8 S2 O6 . . 110.0(3) ?
    O5 S2 O6 . . 106.81(17) ?
    O6B S2 O8B . . 115.5(8) ?
    O6B S2 O7B . . 111.7(5) ?
    O8B S2 O7B . . 107.9(5) ?
    O6B S2 O5B . . 112.7(4) ?
    O8B S2 O5B . . 103.8(6) ?
    O7B S2 O5B . . 104.4(3) ?
    S1 O1 Sn1 . . 135.22(9) ?
    S1 O1 Sn1B . . 127.57(10) ?
    S1 O2 Sn2B . 4_576 137.17(12) ?
    S1 O2 Sn2 . 4_576 130.78(9) ?
    S1 O4 Sn3 . 3_666 135.28(10) ?
    S1 O4 Sn3B . 3_666 126.92(12) ?
    S2 O5 Sn3 . . 141.14(17) ?
    S2 O7 Sn1 . . 135.08(14) ?
    S2 O8 Sn2 . . 130.8(3) ?
    S2 O5B Sn3B . . 139.4(3) ?
    S2 O7B Sn1B . . 132.8(3) ?
    S2 O8B Sn2B . . 135.0(9) ?
    C10 C11 C12 . . 111.4(13) ?
    C10 C11 H11A . . 109.4 ?
    C12 C11 H11A . . 109.4 ?
    C10 C11 H11B . . 109.4 ?
    C12 C11 H11B . . 109.4 ?
    H11A C11 H11B . . 108.0 ?
    C13 C12 C11 . . 113.2(12) ?
    C13 C12 H12A . . 108.9 ?
    C11 C12 H12A . . 108.9 ?
    C13 C12 H12B . . 108.9 ?
    C11 C12 H12B . . 108.9 ?
    H12A C12 H12B . . 107.7 ?
    C12 C13 N1 . . 109.4(9) ?
    C12 C13 H13A . . 109.8 ?
    N1 C13 H13A . . 109.8 ?
    C12 C13 H13B . . 109.8 ?
    N1 C13 H13B . . 109.8 ?
    H13A C13 H13B . . 108.2 ?
    C14 N1 C13 . . 107.9(8) ?
    C14 N1 H1G . . 112.0 ?
    C13 N1 H1G . . 108.5 ?
    C14 N1 H1H . . 109.7 ?
    C13 N1 H1H . . 111.0 ?
    H1G N1 H1H . . 107.8 ?
    N1 C14 C15 . . 112.7(8) ?
    N1 C14 H14A . . 109.0 ?
    C15 C14 H14A . . 109.0 ?
    N1 C14 H14B . . 109.0 ?
    C15 C14 H14B . . 109.0 ?
    H14A C14 H14B . . 107.8 ?
    C14 C15 C16 . . 113.1(8) ?
    C14 C15 H15A . . 109.0 ?
    C16 C15 H15A . . 109.0 ?
    C14 C15 H15B . . 109.0 ?
    C16 C15 H15B . . 109.0 ?
    H15A C15 H15B . . 107.8 ?
    C17 C16 C15 . . 114.1(9) ?
    C17 C16 H16A . . 108.7 ?
    C15 C16 H16A . . 108.7 ?
    C17 C16 H16B . . 108.7 ?
    C15 C16 H16B . . 108.7 ?
    H16A C16 H16B . . 107.6 ?
    C11B C10B H10D . . 109.5 ?
    C11B C10B H10E . . 109.5 ?
    H10D C10B H10E . . 109.5 ?
    C11B C10B H10F . . 109.5 ?
    H10D C10B H10F . . 109.5 ?
    H10E C10B H10F . . 109.5 ?
    C10B C11B C12B . . 114.3(13) ?
    C10B C11B H11C . . 108.7 ?
    C12B C11B H11C . . 108.7 ?
    C10B C11B H11D . . 108.7 ?
    C12B C11B H11D . . 108.7 ?
    H11C C11B H11D . . 107.6 ?
    C11B C12B C13B . . 111.6(13) ?
    C11B C12B H12C . . 109.3 ?
    C13B C12B H12C . . 109.3 ?
    C11B C12B H12D . . 109.3 ?
    C13B C12B H12D . . 109.3 ?
    H12C C12B H12D . . 108.0 ?
    N1B C13B C12B . . 115.6(11) ?
    N1B C13B H13C . . 108.4 ?
    C12B C13B H13C . . 108.4 ?
    N1B C13B H13D . . 108.4 ?
    C12B C13B H13D . . 108.4 ?
    H13C C13B H13D . . 107.4 ?
    C14B N1B C13B . . 120.3(10) ?
    C14B N1B H1I . . 105.4 ?
    C13B N1B H1I . . 109.0 ?
    C14B N1B H1J . . 107.5 ?
    C13B N1B H1J . . 106.3 ?
    H1I N1B H1J . . 107.8 ?
    N1B C14B C15B . . 112.0(9) ?
    N1B C14B H14C . . 109.2 ?
    C15B C14B H14C . . 109.2 ?
    N1B C14B H14D . . 109.2 ?
    C15B C14B H14D . . 109.2 ?
    H14C C14B H14D . . 107.9 ?
    C14B C15B C16B . . 108.9(9) ?
    C14B C15B H15C . . 109.9 ?
    C16B C15B H15C . . 109.9 ?
    C14B C15B H15D . . 109.9 ?
    C16B C15B H15D . . 109.9 ?
    H15C C15B H15D . . 108.3 ?
    C17B C16B C15B . . 114.5(10) ?
    C17B C16B H16C . . 108.6 ?
    C15B C16B H16C . . 108.6 ?
    C17B C16B H16D . . 108.6 ?
    C15B C16B H16D . . 108.6 ?
    H16C C16B H16D . . 107.6 ?
    C16B C17B H17D . . 109.5 ?
    C16B C17B H17E . . 109.5 ?
    H17D C17B H17E . . 109.5 ?
    C16B C17B H17F . . 109.5 ?
    H17D C17B H17F . . 109.5 ?
    H17E C17B H17F . . 109.5 ?
loop_
    _geom_torsion_atom_site_label_1
    _geom_torsion_atom_site_label_2
    _geom_torsion_atom_site_label_3
    _geom_torsion_atom_site_label_4
    _geom_torsion_site_symmetry_1
    _geom_torsion_site_symmetry_2
    _geom_torsion_site_symmetry_3
    _geom_torsion_site_symmetry_4
    _geom_torsion
    _geom_torsion_publ_flag
    O3 S1 O1 Sn1 . . . . 106.91(14) ?
    O2 S1 O1 Sn1 . . . . -14.72(16) ?
    O4 S1 O1 Sn1 . . . . -133.36(13) ?
    O3 S1 O1 Sn1B . . . . 103.90(14) ?
    O2 S1 O1 Sn1B . . . . -17.73(16) ?
    O4 S1 O1 Sn1B . . . . -136.37(13) ?
    C3 Sn1 O1 S1 . . . . -173.5(3) ?
    C1 Sn1 O1 S1 . . . . -49.9(3) ?
    C2 Sn1 O1 S1 . . . . 67.8(2) ?
    C3 Sn1 O1 Sn1B . . . . -156.0(6) ?
    C1 Sn1 O1 Sn1B . . . . -32.5(6) ?
    C2 Sn1 O1 Sn1B . . . . 85.3(6) ?
    C1B Sn1B O1 S1 . . . . -52.2(9) ?
    C2B Sn1B O1 S1 . . . . 68.5(6) ?
    C3B Sn1B O1 S1 . . . . -176.1(8) ?
    C1B Sn1B O1 Sn1 . . . . 143.3(10) ?
    C2B Sn1B O1 Sn1 . . . . -96.1(8) ?
    C3B Sn1B O1 Sn1 . . . . 19.3(9) ?
    O3 S1 O2 Sn2B . . . 4_576 46.6(2) ?
    O1 S1 O2 Sn2B . . . 4_576 168.50(19) ?
    O4 S1 O2 Sn2B . . . 4_576 -73.3(2) ?
    O3 S1 O2 Sn2 . . . 4_576 44.60(15) ?
    O1 S1 O2 Sn2 . . . 4_576 166.47(11) ?
    O4 S1 O2 Sn2 . . . 4_576 -75.33(13) ?
    O3 S1 O4 Sn3 . . . 3_666 165.74(13) ?
    O1 S1 O4 Sn3 . . . 3_666 44.55(16) ?
    O2 S1 O4 Sn3 . . . 3_666 -73.12(15) ?
    O3 S1 O4 Sn3B . . . 3_666 171.41(16) ?
    O1 S1 O4 Sn3B . . . 3_666 50.21(18) ?
    O2 S1 O4 Sn3B . . . 3_666 -67.45(17) ?
    O6B S2 O5 Sn3 . . . . 178.2(6) ?
    O7 S2 O5 Sn3 . . . . -67.0(3) ?
    O8 S2 O5 Sn3 . . . . 55.3(4) ?
    O6 S2 O5 Sn3 . . . . 174.7(3) ?
    O8B S2 O5 Sn3 . . . . 62.7(6) ?
    O7B S2 O5 Sn3 . . . . -60.5(5) ?
    O5B S2 O5 Sn3 . . . . -47.9(3) ?
    C7 Sn3 O5 S2 . . . . -166.7(4) ?
    C8 Sn3 O5 S2 . . . . 78.0(4) ?
    C9 Sn3 O5 S2 . . . . -46.6(3) ?
    O4 Sn3 O5 S2 3_666 . . . -164.7(4) ?
    O6B S2 O7 Sn1 . . . . -153.6(5) ?
    O8 S2 O7 Sn1 . . . . -10.0(4) ?
    O5 S2 O7 Sn1 . . . . 112.2(3) ?
    O6 S2 O7 Sn1 . . . . -130.7(3) ?
    O8B S2 O7 Sn1 . . . . 5.2(7) ?
    O7B S2 O7 Sn1 . . . . -61.2(4) ?
    O5B S2 O7 Sn1 . . . . 99.2(3) ?
    C3 Sn1 O7 S2 . . . . -156.8(4) ?
    C1 Sn1 O7 S2 . . . . 79.6(4) ?
    C2 Sn1 O7 S2 . . . . -38.2(3) ?
    O6B S2 O8 Sn2 . . . . -13.0(6) ?
    O7 S2 O8 Sn2 . . . . -153.4(3) ?
    O5 S2 O8 Sn2 . . . . 84.2(4) ?
    O6 S2 O8 Sn2 . . . . -33.3(4) ?
    O8B S2 O8 Sn2 . . . . 63(2) ?
    O7B S2 O8 Sn2 . . . . -127.2(4) ?
    O5B S2 O8 Sn2 . . . . 128.2(4) ?
    C5 Sn2 O8 S2 . . . . 72.3(5) ?
    C4 Sn2 O8 S2 . . . . -48.3(5) ?
    C6 Sn2 O8 S2 . . . . -168.5(5) ?
    O6B S2 O5B Sn3B . . . . 95.0(7) ?
    O7 S2 O5B Sn3B . . . . -154.8(6) ?
    O8 S2 O5B Sn3B . . . . -50.1(6) ?
    O5 S2 O5B Sn3B . . . . 43.9(4) ?
    O6 S2 O5B Sn3B . . . . 106.0(5) ?
    O8B S2 O5B Sn3B . . . . -30.6(7) ?
    O7B S2 O5B Sn3B . . . . -143.5(5) ?
    C8B Sn3B O5B S2 . . . . 177.8(10) ?
    C7B Sn3B O5B S2 . . . . -66.1(10) ?
    C9B Sn3B O5B S2 . . . . 50.2(8) ?
    O6B S2 O7B Sn1B . . . . 164.8(7) ?
    O7 S2 O7B Sn1B . . . . 62.0(5) ?
    O8 S2 O7B Sn1B . . . . -70.9(5) ?
    O5 S2 O7B Sn1B . . . . 51.2(8) ?
    O6 S2 O7B Sn1B . . . . 179.2(5) ?
    O8B S2 O7B Sn1B . . . . -67.2(8) ?
    O5B S2 O7B Sn1B . . . . 42.8(6) ?
    C1B Sn1B O7B S2 . . . . 148.8(10) ?
    C2B Sn1B O7B S2 . . . . 28.6(8) ?
    C3B Sn1B O7B S2 . . . . -87.4(10) ?
    O6B S2 O8B Sn2B . . . . 27.1(11) ?
    O7 S2 O8B Sn2B . . . . -131.5(7) ?
    O8 S2 O8B Sn2B . . . . -88(2) ?
    O5 S2 O8B Sn2B . . . . 111.9(8) ?
    O6 S2 O8B Sn2B . . . . 3.6(10) ?
    O7B S2 O8B Sn2B . . . . -98.7(9) ?
    O5B S2 O8B Sn2B . . . . 151.0(8) ?
    C4B Sn2B O8B S2 . . . . -82.5(13) ?
    C5B Sn2B O8B S2 . . . . 38.8(13) ?
    C6B Sn2B O8B S2 . . . . 155.9(13) ?
    C10 C11 C12 C13 . . . . -179(2) ?
    C11 C12 C13 N1 . . . . 174.2(18) ?
    C12 C13 N1 C14 . . . . 166.7(16) ?
    C13 N1 C14 C15 . . . . -179.4(13) ?
    N1 C14 C15 C16 . . . . 172.4(13) ?
    C14 C15 C16 C17 . . . . -179.6(11) ?
    C10B C11B C12B C13B . . . . 178(2) ?
    C11B C12B C13B N1B . . . . -178(2) ?
    C12B C13B N1B C14B . . . . -178.6(18) ?
    C13B N1B C14B C15B . . . . 176.8(16) ?
    N1B C14B C15B C16B . . . . -176.8(13) ?
    C14B C15B C16B C17B . . . . -71.4(16) ?
loop_
    _geom_hbond_atom_site_label_D
    _geom_hbond_atom_site_label_H
    _geom_hbond_atom_site_label_A
    _geom_hbond_site_symmetry_A
    _geom_hbond_distance_DH
    _geom_hbond_distance_HA
    _geom_hbond_distance_DA
    _geom_hbond_angle_DHA
    N1 H1H O6 . 0.92 1.88 2.785(16) 167.7
    N1B H1J O6B . 0.92 2.11 2.98(2) 159.3
_iucr_refine_instructions_details
;
TITL e2026a    P2(1)/c      R = 0.05
CELL  0.71073   11.8847   18.2884   15.3949    90.000   107.380    90.000
ZERR  4           0.0002    0.0003    0.0002     0.000     0.001     0.000
LATT   1
SYMM             - X ,    0.50000 + Y ,    0.50000 - Z
SFAC  C  H  N  O  S Sn
UNIT 68 188 4 32 8 12
LIST 4 ! automatically inserted. Change 6 to 4 for CHECKCIF!!
TEMP  -100
L.S. 15
FMAP 2
PLAN -20
ACTA
BOND $H
CONF
OMIT 0 1 1
OMIT 1 0 0
OMIT -1 1 1
EADP C1 C1B
EADP C2 C2B
EADP C3 C3B
EADP C4 C4B
EADP C5 C5B
EADP C6 C6B
EADP C7 C7B
EADP C8 C8B
EADP C9 C9B
EADP SN1 SN1B
EADP SN2 SN2B
HTAB N1 O6
HTAB N1B O6B
ISOR 0.005 N1 N1B C13 C13B C14 C14B
SADI C12 C13 C12 C13B
WGHT    0.016400    2.102100
FVAR       0.04670   0.72544   0.52503
PART 1
SN1   6    0.192800    0.524083    0.439766    21.00000    0.02974    0.01914 =
         0.02525    0.00156    0.00679   -0.00025
C1    1    0.048406    0.596395    0.420779    21.00000    0.04004    0.03861 =
         0.05430   -0.00319    0.00032    0.00888
AFIX 137
H1A   2    0.046672    0.630529    0.371323    21.00000   -1.50000
H1B   2    0.056836    0.623839    0.477044    21.00000   -1.50000
H1C   2   -0.025147    0.568301    0.405178    21.00000   -1.50000
AFIX   0
C2    1    0.363574    0.570334    0.469330    21.00000    0.03653    0.06190 =
         0.03307    0.00207    0.00909   -0.01079
AFIX 137
H2A   2    0.413785    0.550732    0.527186    21.00000   -1.50000
H2B   2    0.358197    0.623591    0.473904    21.00000   -1.50000
H2C   2    0.397721    0.558068    0.420574    21.00000   -1.50000
AFIX   0
C3    1    0.175185    0.409379    0.428377    21.00000    0.05353    0.02699 =
         0.04048   -0.01193    0.01465   -0.00377
AFIX 137
H3A   2    0.217817    0.391200    0.387224    21.00000   -1.50000
H3B   2    0.091560    0.396577    0.404073    21.00000   -1.50000
H3C   2    0.207997    0.387091    0.488544    21.00000   -1.50000
AFIX   0
PART 2
SAME SN1 > C3
SN1B  6    0.183893    0.540671    0.439844   -21.00000    0.02974    0.01914 =
         0.02525    0.00156    0.00679   -0.00025
C1B   1    0.036063    0.603796    0.435794   -21.00000    0.04004    0.03861 =
         0.05430   -0.00319    0.00032    0.00888
AFIX 137
H1D   2    0.005171    0.589106    0.485502   -21.00000   -1.50000
H1E   2   -0.024678    0.596357    0.377385   -21.00000   -1.50000
H1F   2    0.058298    0.655558    0.442596   -21.00000   -1.50000
AFIX   0
C2B   1    0.351657    0.589706    0.467349   -21.00000    0.03653    0.06190 =
         0.03307    0.00207    0.00909   -0.01079
AFIX 137
H2D   2    0.353488    0.620986    0.416103   -21.00000   -1.50000
H2E   2    0.411934    0.551572    0.475971   -21.00000   -1.50000
H2F   2    0.367446    0.619329    0.522745   -21.00000   -1.50000
AFIX   0
C3B   1    0.180974    0.424983    0.425708   -21.00000    0.05353    0.02699 =
         0.04048   -0.01193    0.01465   -0.00377
AFIX 137
H3D   2    0.147495    0.412028    0.361357   -21.00000   -1.50000
H3E   2    0.132562    0.403688    0.460806   -21.00000   -1.50000
H3F   2    0.261520    0.405908    0.448445   -21.00000   -1.50000
AFIX   0
PART 1
SN2   6    0.242107    0.752682    0.203401    21.00000    0.03072    0.02653 =
         0.02505    0.00027    0.00894   -0.00035
C4    1    0.313338    0.715415    0.100652    21.00000    0.05765    0.04176 =
         0.05482   -0.00782    0.03090    0.00517
AFIX 137
H4A   2    0.301426    0.662509    0.092899    21.00000   -1.50000
H4B   2    0.397901    0.726308    0.118290    21.00000   -1.50000
H4C   2    0.273658    0.740181    0.043210    21.00000   -1.50000
AFIX   0
C5    1    0.058177    0.757528    0.179512    21.00000    0.03827    0.03994 =
         0.07419    0.00491    0.02452   -0.00315
AFIX 137
H5A   2    0.039567    0.746189    0.235907    21.00000   -1.50000
H5B   2    0.019574    0.721883    0.132528    21.00000   -1.50000
H5C   2    0.029859    0.806766    0.158994    21.00000   -1.50000
AFIX   0
C6    1    0.355467    0.784374    0.332699    21.00000    0.07208    0.03781 =
         0.03328    0.00157   -0.00359   -0.00546
AFIX 137
H6A   2    0.324982    0.765026    0.380619    21.00000   -1.50000
H6B   2    0.359033    0.837852    0.336587    21.00000   -1.50000
H6C   2    0.434690    0.764867    0.340549    21.00000   -1.50000
AFIX   0
PART 2
SAME SN2 > C6
SN2B  6    0.252779    0.752171    0.190032   -21.00000    0.03072    0.02653 =
         0.02505    0.00027    0.00894   -0.00035
C4B   1    0.322518    0.711280    0.089447   -21.00000    0.05765    0.04176 =
         0.05482   -0.00782    0.03090    0.00517
AFIX 137
H4D   2    0.386715    0.677104    0.117172   -21.00000   -1.50000
H4E   2    0.352911    0.751862    0.061432   -21.00000   -1.50000
H4F   2    0.260468    0.685792    0.042800   -21.00000   -1.50000
AFIX   0
C5B   1    0.068380    0.759189    0.168466   -21.00000    0.03827    0.03994 =
         0.07419    0.00491    0.02452   -0.00315
AFIX 137
H5D   2    0.029126    0.772660    0.105010   -21.00000   -1.50000
H5E   2    0.052122    0.796409    0.208919   -21.00000   -1.50000
H5F   2    0.038654    0.711741    0.181502   -21.00000   -1.50000
AFIX   0
C6B   1    0.364983    0.784308    0.319867   -21.00000    0.07208    0.03781 =
         0.03328    0.00157   -0.00359   -0.00546
AFIX 137
H6D   2    0.324231    0.820288    0.346855   -21.00000   -1.50000
H6E   2    0.437181    0.806051    0.312942   -21.00000   -1.50000
H6F   2    0.385221    0.741388    0.359609   -21.00000   -1.50000
AFIX   0
PART 1
SN3   6    0.484251    0.499009    0.235573    21.00000    0.02517    0.03517 =
         0.02922   -0.00331    0.00758    0.00029
C7    1    0.461493    0.491589    0.094875    21.00000    0.04546    0.09619 =
         0.03190   -0.00313    0.00776    0.00043
AFIX 137
H7A   2    0.388015    0.465503    0.065223    21.00000   -1.50000
H7B   2    0.528047    0.464956    0.084786    21.00000   -1.50000
H7C   2    0.457823    0.540853    0.069129    21.00000   -1.50000
AFIX   0
C8    1    0.437051    0.404250    0.295309    21.00000    0.04067    0.05576 =
         0.05216    0.00401    0.01121   -0.00868
AFIX 137
H8A   2    0.414674    0.418038    0.349413    21.00000   -1.50000
H8B   2    0.504290    0.370640    0.312837    21.00000   -1.50000
H8C   2    0.370314    0.380158    0.251360    21.00000   -1.50000
AFIX   0
C9    1    0.545974    0.597140    0.306860    21.00000    0.03158    0.04366 =
         0.06103   -0.01568    0.01550   -0.00491
AFIX 137
H9A   2    0.594250    0.585537    0.368955    21.00000   -1.50000
H9B   2    0.478618    0.627181    0.309107    21.00000   -1.50000
H9C   2    0.593624    0.624125    0.275513    21.00000   -1.50000
AFIX   0
PART 2
SAME SN3 > C9
SN3B  6    0.484188    0.487538    0.255579   -21.00000    0.02785    0.03239 =
         0.02097   -0.00030    0.00680    0.00301
C7B   1    0.441678    0.495486    0.112074   -21.00000    0.04546    0.09619 =
         0.03190   -0.00313    0.00776    0.00043
AFIX 137
H7D   2    0.427586    0.446466    0.085299   -21.00000   -1.50000
H7E   2    0.507282    0.518383    0.095956   -21.00000   -1.50000
H7F   2    0.370507    0.525283    0.088599   -21.00000   -1.50000
AFIX   0
C8B   1    0.453434    0.386850    0.306223   -21.00000    0.04067    0.05576 =
         0.05216    0.00401    0.01121   -0.00868
AFIX 137
H8D   2    0.445812    0.349310    0.259389   -21.00000   -1.50000
H8E   2    0.380477    0.389115    0.323398   -21.00000   -1.50000
H8F   2    0.519482    0.374555    0.359808   -21.00000   -1.50000
AFIX   0
C9B   1    0.545189    0.584986    0.329889   -21.00000    0.03158    0.04366 =
         0.06103   -0.01568    0.01550   -0.00491
AFIX 137
H9D   2    0.628791    0.592134    0.335514   -21.00000   -1.50000
H9E   2    0.535273    0.581044    0.390666   -21.00000   -1.50000
H9F   2    0.499637    0.626723    0.297760   -21.00000   -1.50000
AFIX   0
PART 0
S1    5    0.227438    0.561061    0.668351    11.00000    0.02555    0.02798 =
         0.02349   -0.00159    0.00899   -0.00012
S2    5    0.201273    0.568935    0.221518    11.00000    0.02554    0.02687 =
         0.02641    0.00252    0.00731   -0.00036
O1    4    0.217384    0.510801    0.591766    11.00000    0.05162    0.02864 =
         0.02454   -0.00308    0.01303   -0.00292
O2    4    0.250423    0.635256    0.639138    11.00000    0.04226    0.02880 =
         0.03579   -0.00303    0.01483   -0.00192
O3    4    0.121016    0.560298    0.696137    11.00000    0.02813    0.05055 =
         0.03781    0.00745    0.01428    0.00584
O4    4    0.328363    0.537614    0.746574    11.00000    0.02692    0.04147 =
         0.03070   -0.00208    0.00609    0.00416
PART 1
O5    4    0.292052    0.534909    0.187634    21.00000    0.02993    0.05134 =
         0.05385   -0.00872    0.00978    0.00443
O6    4    0.095869    0.580307    0.141194    21.00000    0.02815    0.03477 =
         0.02984    0.00383    0.00224    0.00269
O7    4    0.169374    0.520908    0.285712    21.00000    0.06626    0.03718 =
         0.02269    0.00071    0.01083   -0.01740
O8    4    0.243391    0.639441    0.264651    21.00000    0.04383    0.02715 =
         0.02840    0.00188    0.00688   -0.00403
PART 2
SAME O5 > O8
O5B   4    0.292738    0.508184    0.247807   -21.00000    0.02086    0.02240 =
         0.03490    0.00022    0.00945    0.00019
O6B   4    0.130791    0.563338    0.133274   -21.00000    0.03696    0.03944 =
         0.02286    0.00505    0.00082    0.00340
O7B   4    0.131258    0.561508    0.288299   -21.00000    0.01926    0.04144 =
         0.02316   -0.00199    0.00829    0.00599
O8B   4    0.272788    0.637502    0.244166   -21.00000    0.04151    0.03040 =
         0.03224    0.00785    0.00098   -0.00329
PART 1
C10   1    0.146622    0.276474    0.121686    31.00000    0.12701    0.06952 =
         0.15655   -0.03708    0.03994    0.01974
AFIX 137
H10A  2    0.208535    0.310187    0.116788    31.00000   -1.50000
H10B  2    0.149570    0.231834    0.087218    31.00000   -1.50000
H10C  2    0.158961    0.264054    0.185785    31.00000   -1.50000
AFIX   0
C11   1    0.028320    0.312250    0.083787    31.00000    0.09170    0.06955 =
         0.08497   -0.04345    0.04666   -0.03575
AFIX  23
H11A  2   -0.033381    0.280179    0.094407    31.00000   -1.20000
H11B  2    0.011336    0.318655    0.017253    31.00000   -1.20000
AFIX   0
C12   1    0.024462    0.385547    0.127328    31.00000    0.07747    0.05134 =
         0.03795   -0.00460    0.01926   -0.00680
AFIX  23
H12A  2    0.043325    0.378898    0.193967    31.00000   -1.20000
H12B  2    0.085849    0.417476    0.115966    31.00000   -1.20000
AFIX   0
C13   1   -0.091843    0.422490    0.092841    31.00000    0.05573    0.05504 =
         0.02874   -0.01521    0.01337   -0.02427
AFIX  23
H13A  2   -0.155013    0.389347    0.098748    31.00000   -1.20000
H13B  2   -0.107559    0.434742    0.027658    31.00000   -1.20000
AFIX   0
N1    3   -0.091360    0.490563    0.146265    31.00000    0.03069    0.03816 =
         0.02916    0.00425   -0.00015   -0.00639
AFIX   3
H1G   2   -0.093060    0.477663    0.203663    31.00000   -1.20000
H1H   2   -0.023759    0.517166    0.152465    31.00000   -1.20000
AFIX   0
C14   1   -0.195914    0.534740    0.097049    31.00000    0.04924    0.04523 =
         0.04141   -0.00034    0.00924   -0.00248
AFIX  23
H14A  2   -0.268188    0.505759    0.091095    31.00000   -1.20000
H14B  2   -0.192009    0.545432    0.034975    31.00000   -1.20000
AFIX   0
C15   1   -0.204016    0.605297    0.144244    31.00000    0.04114    0.04735 =
         0.06139   -0.01537    0.00804   -0.01388
AFIX  23
H15A  2   -0.127529    0.631144    0.157738    31.00000   -1.20000
H15B  2   -0.218721    0.594489    0.202927    31.00000   -1.20000
AFIX   0
C16   1   -0.301847    0.655732    0.087956    31.00000    0.07335    0.08096 =
         0.09257    0.00572    0.02757    0.00797
AFIX  23
H16A  2   -0.287349    0.665955    0.029059    31.00000   -1.20000
H16B  2   -0.378206    0.629778    0.074808    31.00000   -1.20000
AFIX   0
C17   1   -0.311145    0.726814    0.133345    31.00000    0.08200    0.04655 =
         0.14242    0.00615    0.03118   -0.00059
AFIX 137
H17A  2   -0.371010    0.757539    0.091707    31.00000   -1.50000
H17B  2   -0.234825    0.751905    0.149462    31.00000   -1.50000
H17C  2   -0.333693    0.717577    0.188610    31.00000   -1.50000
AFIX   0
PART 2
SAME C10 > C17
C10B  1    0.131056    0.276288    0.117706   -31.00000    0.06898    0.09182 =
         0.10785   -0.03922    0.02858   -0.03744
AFIX 137
H10D  2    0.203054    0.304123    0.122262   -31.00000   -1.50000
H10E  2    0.126865    0.234081    0.077641   -31.00000   -1.50000
H10F  2    0.132180    0.259297    0.178332   -31.00000   -1.50000
AFIX   0
C11B  1    0.025463    0.324332    0.079231   -31.00000    0.09455    0.05323 =
         0.06111   -0.00395   -0.00084   -0.01012
AFIX  23
H11C  2   -0.046696    0.294581    0.070339   -31.00000   -1.20000
H11D  2    0.026371    0.342076    0.018690   -31.00000   -1.20000
AFIX   0
C12B  1    0.019102    0.389533    0.137881   -31.00000    0.05339    0.05797 =
         0.04062   -0.02357    0.01984   -0.02670
AFIX  23
H12C  2    0.092001    0.418871    0.148675   -31.00000   -1.20000
H12D  2    0.014199    0.372269    0.197593   -31.00000   -1.20000
AFIX   0
C13B  1   -0.088065    0.437858    0.093013   -31.00000    0.06212    0.05796 =
         0.04407   -0.00623    0.01332   -0.02312
AFIX  23
H13C  2   -0.084352    0.452370    0.031977   -31.00000   -1.20000
H13D  2   -0.160304    0.408204    0.084222   -31.00000   -1.20000
AFIX   0
N1B   3   -0.099319    0.505829    0.144498   -31.00000    0.03822    0.04060 =
         0.03140    0.00564    0.01324   -0.00484
AFIX   3
H1I   2   -0.101019    0.492930    0.201901   -31.00000   -1.20000
H1J   2   -0.031719    0.532429    0.150700   -31.00000   -1.20000
AFIX   0
C14B  1   -0.200376    0.555543    0.108828   -31.00000    0.03536    0.04893 =
         0.03816    0.00411    0.00121    0.00364
AFIX  23
H14C  2   -0.274592    0.527665    0.098711   -31.00000   -1.20000
H14D  2   -0.198541    0.575347    0.049417   -31.00000   -1.20000
AFIX   0
C15B  1   -0.198850    0.618018    0.173026   -31.00000    0.04422    0.03898 =
         0.04658   -0.00765    0.00470   -0.00154
AFIX  23
H15C  2   -0.127550    0.648281    0.180324   -31.00000   -1.20000
H15D  2   -0.197001    0.598791    0.233551   -31.00000   -1.20000
AFIX   0
C16B  1   -0.310394    0.664869    0.133832   -31.00000    0.04440    0.06501 =
         0.09495    0.01373    0.01882    0.00559
AFIX  23
H16C  2   -0.379986    0.632196    0.117425   -31.00000   -1.20000
H16D  2   -0.318819    0.698476    0.181919   -31.00000   -1.20000
AFIX   0
C17B  1   -0.310656    0.708476    0.052996   -31.00000    0.13385    0.06333 =
         0.10351    0.02018    0.01976    0.01555
AFIX 137
H17D  2   -0.239284    0.738612    0.067081   -31.00000   -1.50000
H17E  2   -0.380346    0.740144    0.035968   -31.00000   -1.50000
H17F  2   -0.312514    0.675601    0.002317   -31.00000   -1.50000
PART 0
HKLF 4
REM  e2026a    P2(1)/c      R = 0.05
REM R1 =  0.0202 for   6265 Fo > 4sig(Fo)  and  0.0278 for all   7234 data
REM    463 parameters refined using     77 restraints
END
WGHT      0.0164      2.1059
REM Highest difference peak  0.763,  deepest hole -0.462,  1-sigma level  0.066
Q1    1   0.1763  0.7641  0.1828  11.00000  0.05    0.76
Q2    1   0.1550  0.5743  0.4205  11.00000  0.05    0.54
Q3    1   0.5189  0.5349  0.2613  11.00000  0.05    0.51
Q4    1   0.2374  0.5303  0.4262  11.00000  0.05    0.40
Q5    1   0.1999  0.4763  0.4540  11.00000  0.05    0.39
Q6    1   0.2777  0.7456  0.1543  11.00000  0.05    0.35
Q7    1   0.0955  0.5299  0.4068  11.00000  0.05    0.34
Q8    1  -0.2395  0.6952  0.1267  11.00000  0.05    0.33
Q9    1   0.3043  0.4875  0.2174  11.00000  0.05    0.29
Q10   1   0.4416  0.4436  0.2567  11.00000  0.05    0.29
Q11   1   0.1642  0.5342  0.5631  11.00000  0.05    0.29
Q12   1   0.6364  0.4245  0.3009  11.00000  0.05    0.28
Q13   1   0.5268  0.4646  0.2499  11.00000  0.05    0.27
Q14   1   0.2530  0.5203  0.2244  11.00000  0.05    0.26
Q15   1   0.1517  0.8709  0.1591  11.00000  0.05    0.26
Q16   1  -0.3810  0.6880  0.0810  11.00000  0.05    0.25
Q17   1   0.2880  0.7876  0.2127  11.00000  0.05    0.25
Q18   1   0.2574  0.5982  0.6544  11.00000  0.05    0.25
Q19   1   0.2589  0.7545  0.2517  11.00000  0.05    0.25
Q20   1   0.3192  0.5357  0.2551  11.00000  0.05    0.25
;
data_New_Global_Publ_Block
_journal_date_recd_electronic     2012-10-08
_journal_date_accepted     2012-10-14
_journal_name_full     'Acta Crystallographica, Section E'
_journal_year     2012
_journal_volume     68
_journal_issue     11
_journal_page_first     m1380
_journal_page_last     m1381
_journal_paper_category     QM
_journal_paper_doi     10.1107/S1600536812042894
_journal_coeditor_code     WM2692
_publ_contact_author_name     'Tidiane Diop'
_publ_contact_author_address
;
Laboratoire de Chimie Min\'erale et Analytique, D\'epartement de Chimie,
Facult\'e
des Sciences et Techniques, Universit\'e Cheikh Anta Diop, Dakar,SENEGAL.
;
_publ_contact_author_email     'tijchimia@yahoo.fr'
_publ_contact_author_fax     '+221 33824 78 04'
_publ_contact_author_phone     '+221 33824  63 13'
_publ_section_title
;\
Poly[dibutylammonium [nonamethylbis(\m~3~-sulfato-\
\k^3^<i>O</i>:<i>O</i>':<i>O</i>'')tristannate(IV)]]
;
loop_
    _publ_author_name
    _publ_author_footnote
    _publ_author_address
    'Diop, Tidiane' .
;
Laboratoire de Chimie Min\'erale et Analytique
D\'epartement de Chimie
Facult\'e des Sciences et Techniques
Universit\'e Cheikh Anta Diop
Dakar
Senegal
;
    'Diop, Libasse' .
;
Laboratoire de Chimie Min\'erale et Analytique
D\'epartement de Chimie
Facult\'e des Sciences et Techniques
Universit\'e Cheikh Anta Diop
Dakar
Senegal
;
    'van der Lee, Arie' .
;
Institut Europeen des Membranes
Universite de Montpellier II
34000 Montpellier
France
;
_publ_section_synopsis     .
