# Supplementary material for: Poly[dibutyl­ammonium [nonamethylbis­(μ3-sulfato-κ3 O:O′:O′′)tristannate(IV)]]
Source: Acta Crystallogr Sect E Struct Rep Online. 2012 Oct 20;68(Pt 11):m1380–1. doi: 10.1107/S1600536812042894 (PMC3515130; doi:10.1107/S1600536812042894)
Supplement: Supplementary file 2 [file e-68-m1380-Isup2.hkl]

# 
# h,k,l, Fc-squared, Fo-squared, sigma(Fo-squared) and status flag 
# 
data_I
_shelx_title ' e2026a    P2(1)/c      R = 0.05' 
_shelx_refln_list_code          4 
_shelx_F_calc_maximum      656.04 
_exptl_crystal_F_000      1608.00 
_reflns_d_resolution_high  0.7689 
 
loop_ 
 _symmetry_equiv_pos_as_xyz 
 'x, y, z' 
 '-x, y+1/2, -z+1/2' 
 '-x, -y, -z' 
 'x, -y-1/2, z-1/2' 
 
_cell_length_a    11.8847 
_cell_length_b    18.2884 
_cell_length_c    15.3949 
_cell_angle_alpha  90.000 
_cell_angle_beta  107.380 
_cell_angle_gamma  90.000 
 
_shelx_F_squared_multiplier     1.000 
 
loop_ 
 _refln_index_h 
 _refln_index_k 
 _refln_index_l 
 _refln_F_squared_calc 
 _refln_F_squared_meas 
 _refln_F_squared_sigma 
 _refln_observed_status 
   2   0   0    94202.89    96617.74    661.07 o 
   3   0   0   134215.70   137228.52   1162.92 o 
   4   0   0   120147.01   123519.55    712.77 o 
   5   0   0     2575.42     2415.85     31.95 o 
   6   0   0     2112.33     2381.83     34.39 o 
   7   0   0    46610.00    47058.17    326.02 o 
   8   0   0     1483.24     1681.12     52.65 o 
   9   0   0      133.50      162.06     16.33 o 
  10   0   0     2704.69     2626.55     57.08 o 
  11   0   0       87.01       87.56     18.64 o 
  12   0   0      712.40      778.28     50.82 o 
  13   0   0     1332.91     1378.69     74.90 o 
  14   0   0     1219.42     1373.89     82.29 o 
   2   1   0     1702.81     1798.23     13.81 o 
   3   1   0    39784.66    40785.57    159.71 o 
   4   1   0       10.52       65.50      4.59 o 
   5   1   0    22098.08    21929.27    106.67 o 
   6   1   0     5199.51     5241.85     37.85 o 
   7   1   0    14491.91    14336.88     84.19 o 
   8   1   0     2355.71     2189.97     29.83 o 
   9   1   0     4252.22     4273.76     45.54 o 
  10   1   0      366.68      271.67     17.25 o 
  11   1   0     2849.55     2884.43     46.36 o 
  12   1   0      199.90      126.58     18.26 o 
  13   1   0     1074.07     1112.25     50.11 o 
  14   1   0       34.96       -9.53     35.20 o 
   1   2   0     8262.37     8319.80     50.13 o 
   2   2   0    21670.71    22344.38     97.61 o 
   3   2   0   181029.39   180768.17    712.33 o 
   4   2   0      138.00      147.70      5.92 o 
   5   2   0       97.11       56.56      5.66 o 
   6   2   0    70490.38    72420.81    310.48 o 
   7   2   0    21706.67    21962.19    122.87 o 
   8   2   0    13317.58    13215.26     91.42 o 
   9   2   0     2080.54     1953.51     30.29 o 
  10   2   0    32892.26    33831.45    213.25 o 
  11   2   0     1252.78     1276.15     36.99 o 
  12   2   0     2484.65     2584.98     59.12 o 
  13   2   0     4388.93     4393.18     81.73 o 
  14   2   0      635.23      607.24     44.35 o 
   1   3   0     4652.48     4871.64     34.13 o 
   2   3   0    24624.81    25419.67    109.06 o 
   3   3   0     3589.50     3666.68     26.14 o 
   4   3   0      940.78      740.83     11.89 o 
   5   3   0    27393.71    28305.75    129.06 o 
   6   3   0     1491.94     1530.95     19.34 o 
   7   3   0     8405.24     7959.64     60.69 o 
   8   3   0      308.72      287.88     13.25 o 
   9   3   0    13169.52    13494.91     96.75 o 
  10   3   0       38.30       -7.84     12.38 o 
  11   3   0     6209.26     6404.72     83.59 o 
  12   3   0     1285.71     1241.69     44.62 o 
  13   3   0     1624.86     1555.25     56.10 o 
  14   3   0      736.89      694.32     44.25 o 
   0   4   0   239723.06   235555.59   2200.53 o 
   1   4   0    14638.01    14959.78     73.90 o 
   2   4   0    13993.41    14738.16     72.71 o 
   3   4   0    64147.86    66971.92    274.88 o 
   4   4   0    49309.38    50835.69    218.60 o 
   5   4   0     1817.34     1829.65     19.81 o 
   6   4   0     3451.96     3425.48     29.96 o 
   7   4   0    20519.82    20377.08    124.81 o 
   8   4   0     4240.87     4134.67     43.15 o 
   9   4   0     1534.48     1515.50     27.75 o 
  10   4   0     1008.75     1007.06     26.46 o 
  11   4   0      387.19      339.09     23.33 o 
  12   4   0     2543.43     2710.71     61.00 o 
  13   4   0      436.15      478.26     32.43 o 
  14   4   0      756.05      826.85     40.67 o 
   1   5   0   176853.34   176640.59    765.38 o 
   2   5   0    19759.25    20106.26     99.44 o 
   3   5   0    29945.69    29136.73    131.06 o 
   4   5   0     8102.47     7508.60     48.26 o 
   5   5   0     4420.30     4089.37     32.60 o 
   6   5   0    14717.87    14795.01     78.44 o 
   7   5   0      533.82      563.40     16.62 o 
   8   5   0     3738.43     3556.77     40.20 o 
   9   5   0      240.61      214.56     14.12 o 
  10   5   0      726.19      612.38     22.86 o 
  11   5   0       89.63       70.71     14.92 o 
  12   5   0      210.09      181.65     21.67 o 
  13   5   0      351.53      373.82     27.58 o 
  14   5   0        4.70      -23.86     23.86 o 
   0   6   0     4342.39     5011.24     83.45 o 
   1   6   0    31820.72    33056.05    168.63 o 
   2   6   0    53190.42    53275.98    237.11 o 
   3   6   0    14121.22    13995.64     70.28 o 
   4   6   0     1007.20     1218.15     16.32 o 
   5   6   0    11460.44    11662.26     67.82 o 
   6   6   0    49415.45    48497.45    231.22 o 
   7   6   0     1672.26     1642.28     26.14 o 
   8   6   0     1994.28     2022.68     30.45 o 
   9   6   0     8295.52     8359.30     77.18 o 
  10   6   0    12850.99    13027.31    107.09 o 
  11   6   0      180.97      140.22     17.77 o 
  12   6   0      137.30      128.21     18.01 o 
  13   6   0     1445.85     1395.56     47.65 o 
  14   6   0      408.56      425.30     31.72 o 
   1   7   0     3494.78     3572.92     31.30 o 
   2   7   0     7356.11     7441.30     49.22 o 
   3   7   0     2843.52     2796.20     25.10 o 
   4   7   0    18512.43    18157.36     96.11 o 
   5   7   0    28903.83    29072.34    144.42 o 
   6   7   0     2358.38     2302.63     28.39 o 
   7   7   0    24306.20    23899.07    138.63 o 
   8   7   0       10.26       -6.27      6.88 o 
   9   7   0    20096.08    20225.60    138.86 o 
  10   7   0      527.99      499.85     21.89 o 
  11   7   0     4868.43     4968.42     69.26 o 
  12   7   0     3547.04     3518.14     63.24 o 
  13   7   0     1288.05     1348.69     77.40 o 
  14   7   0      572.96      461.74     32.82 o 
   0   8   0    63905.46    66427.07    469.79 o 
   1   8   0    19838.97    20074.51    107.25 o 
   2   8   0      155.58      105.40      7.69 o 
   3   8   0    11744.56    11439.21     66.07 o 
   4   8   0    62814.87    62706.97    283.16 o 
   5   8   0     6882.60     6986.27     53.07 o 
   6   8   0      702.50      656.24     18.31 o 
   7   8   0     4408.23     4209.25     44.35 o 
   8   8   0    13025.38    13201.75     94.42 o 
   9   8   0     2897.21     2947.91     41.83 o 
  10   8   0     1112.19     1129.37     32.78 o 
  11   8   0      507.78      492.57     26.14 o 
  12   8   0     4042.49     4093.16     69.56 o 
  13   8   0        0.58      -25.09     25.09 o 
   1   9   0    70134.44    73104.19    334.41 o 
   2   9   0     4294.58     4362.37     35.98 o 
   3   9   0    40121.53    41200.01    191.01 o 
   4   9   0     9677.22     9491.54     66.94 o 
   5   9   0     7134.73     7093.97     57.53 o 
   6   9   0     5357.88     5321.71     51.69 o 
   7   9   0      325.52      356.57     15.45 o 
   8   9   0       34.03       -6.47      8.74 o 
   9   9   0        1.38       -5.36      9.02 o 
  10   9   0       72.96       46.16     15.45 o 
  11   9   0     2203.81     2364.48     57.39 o 
  12   9   0      760.88      806.44     37.85 o 
  13   9   0     1121.13     1248.29     84.57 o 
   0  10   0     3133.07     3175.63     42.27 o 
   1  10   0    15545.18    15511.00     87.46 o 
   2  10   0    88051.06    90779.27    412.14 o 
   3  10   0     3104.42     2884.00     30.72 o 
   4  10   0      690.75      684.07     16.78 o 
   5  10   0    11514.52    11177.84     85.98 o 
   6  10   0    22412.95    22248.85    147.15 o 
   7  10   0      503.01      470.54     18.01 o 
   8  10   0      620.86      539.31     20.70 o 
   9  10   0     3027.28     2955.04     47.75 o 
  10  10   0     4756.18     4756.21     72.15 o 
  11  10   0       28.18      -13.11     13.11 o 
  12  10   0      436.54      506.44     39.71 o 
  13  10   0      402.61      407.24     40.20 o 
   1  11   0     5112.05     5159.14     47.22 o 
   2  11   0       60.75       50.58      7.58 o 
   3  11   0     2822.57     2824.18     33.13 o 
   4  11   0      375.33      315.99     13.58 o 
   5  11   0    20841.71    20166.83    129.86 o 
   6  11   0      436.78      464.83     18.19 o 
   7  11   0    15757.37    15761.10    123.35 o 
   8  11   0     2665.20     2645.06     41.34 o 
   9  11   0    12603.72    12684.84    119.99 o 
  10  11   0     1669.42     1607.69     46.23 o 
  11  11   0     1157.59     1092.63     42.42 o 
  12  11   0     2610.26     2707.23     78.59 o 
  13  11   0      464.74      459.66     57.58 o 
   0  12   0    22221.80    22580.42    216.58 o 
   1  12   0     5690.88     5761.99     68.91 o 
   2  12   0     1858.63     1782.10     32.57 o 
   3  12   0     5586.12     5307.07     54.08 o 
   4  12   0    22413.40    21373.50    132.48 o 
   5  12   0     5816.60     5583.13     55.13 o 
   6  12   0     3037.11     2931.03     39.15 o 
   7  12   0     3572.67     3517.50     49.84 o 
   8  12   0    11923.29    12036.38    135.64 o 
   9  12   0       29.25       33.55     14.60 o 
  10  12   0      584.46      642.66     35.92 o 
  11  12   0     1354.53     1325.95     52.54 o 
  12  12   0     1388.79     1560.58     76.28 o 
   1  13   0     7934.83     7832.52     81.79 o 
   2  13   0     2478.78     2295.62     35.10 o 
   3  13   0     8759.53     8627.12     75.84 o 
   4  13   0      600.04      636.42     21.25 o 
   5  13   0     1161.80     1162.91     26.19 o 
   6  13   0     3436.65     3457.78     49.79 o 
   7  13   0      479.09      514.67     22.43 o 
   8  13   0      149.33      129.14     19.14 o 
   9  13   0      117.72       95.87     21.65 o 
  10  13   0       53.71       34.00     19.93 o 
  11  13   0      944.38     1011.15     52.99 o 
  12  13   0      433.67      536.34     59.08 o 
   0  14   0      339.93      397.30     27.85 o 
   1  14   0     6889.16     6828.67     70.42 o 
   2  14   0    18401.27    18465.57    146.13 o 
   3  14   0     1334.99     1295.20     30.24 o 
   4  14   0      204.98      210.09     14.32 o 
   5  14   0     8886.71     8901.21     88.82 o 
   6  14   0     3107.79     3117.78     51.01 o 
   7  14   0     1178.89     1105.10     38.30 o 
   8  14   0      888.95      811.66     51.57 o 
   9  14   0       76.79       47.81     19.12 o 
  10  14   0     2238.56     2440.17     70.69 o 
  11  14   0      665.34      664.20     67.46 o 
   1  15   0     1371.30     1328.01     37.83 o 
   2  15   0      579.92      576.04     25.26 o 
   3  15   0     1908.46     2046.29     43.16 o 
   4  15   0      111.62      101.06     15.20 o 
   5  15   0     5820.05     5762.02     78.37 o 
   6  15   0     1551.86     1597.38     60.95 o 
   7  15   0     3997.66     4059.67     82.87 o 
   8  15   0      129.58      116.18     21.73 o 
   9  15   0     5960.10     6185.23    165.77 o 
  10  15   0      114.22       98.26     34.38 o 
  11  15   0     1544.87     1703.07     82.54 o 
   0  16   0     9493.46     9478.09    170.66 o 
   1  16   0     2105.35     2141.86     53.62 o 
   2  16   0        9.84      -11.45     13.02 o 
   3  16   0     1369.62     1369.39     40.78 o 
   4  16   0    15652.68    15556.62    168.86 o 
   5  16   0     2701.00     2664.22     65.90 o 
   6  16   0     4929.36     4757.82     95.25 o 
   7  16   0     2191.25     2314.62     69.38 o 
   8  16   0    13484.48    13826.81    241.93 o 
   9  16   0      182.12      149.03     28.68 o 
  10  16   0      941.71      992.30     70.84 o 
   1  17   0    13546.56    13451.11    135.50 o 
   2  17   0     1647.89     1599.36     49.38 o 
   3  17   0     9303.94     9257.18    124.54 o 
   4  17   0     1281.62     1292.82     63.58 o 
   5  17   0     4006.13     3992.82    100.43 o 
   6  17   0     1879.19     1785.37     66.43 o 
   7  17   0     3050.38     3089.97    100.98 o 
   8  17   0      474.23      346.38     42.56 o 
   9  17   0       51.53       71.15     49.15 o 
  10  17   0      446.29      362.15     99.43 o 
   0  18   0     3137.54     3238.21    110.98 o 
   1  18   0     3195.05     3286.04     80.24 o 
   2  18   0    15952.92    16034.61    211.70 o 
   3  18   0       25.57       30.56     25.07 o 
   4  18   0      458.75      485.92     51.34 o 
   5  18   0     4903.51     5026.29    156.89 o 
   6  18   0     2532.52     2503.76    105.64 o 
   7  18   0        6.00      -20.21     21.91 o 
   8  18   0      383.15      350.45     59.52 o 
   9  18   0       42.73       70.02     39.22 o 
   1  19   0      978.92      957.85     69.09 o 
   2  19   0      158.27      152.75     34.66 o 
   3  19   0      954.63      856.28    101.84 o 
   4  19   0      241.91      240.13     55.52 o 
   5  19   0     2045.28     2189.98    141.00 o 
   6  19   0      341.67      310.78     52.01 o 
   7  19   0      470.95      318.03     56.67 o 
   8  19   0       27.59      -36.92     36.92 o 
   0  20   0     1086.14     1260.85    155.89 o 
   1  20   0     1970.74     2171.32    158.18 o 
   2  20   0      411.97      451.40     58.39 o 
   3  20   0       23.14       43.86     50.43 o 
   4  20   0     4341.35     4673.69    191.20 o 
   5  20   0     3046.97     3083.48    130.75 o 
   6  20   0     1534.17     1702.68    141.96 o 
   7  20   0       17.98       62.66     55.02 o 
   1  21   0     2075.75     1907.42    136.16 o 
   2  21   0      133.77      141.10     50.17 o 
   3  21   0     2430.36     2469.18    129.34 o 
   4  21   0        9.14       24.35     33.16 o 
   5  21   0     1655.37     1620.37    110.39 o 
   6  21   0      379.53      318.55     69.20 o 
   0  22   0     2921.31     3136.07    229.24 o 
   1  22   0     1528.12     1265.78    279.68 o 
   2  22   0     8008.84     8568.82    233.52 o 
   3  22   0      274.10      150.37     54.89 o 
   4  22   0      536.30      678.24     77.84 o 
   5  22   0     3493.18     3713.00    181.47 o 
   1  23   0     2102.65     2326.52    115.78 o 
   2  23   0       58.22       93.98     39.53 o 
   3  23   0      704.66      709.19     95.60 o 
 -14   1   1     2436.77     2659.85    105.97 o 
 -13   1   1     4769.45     5150.48    112.84 o 
 -12   1   1        3.62      -13.21     13.21 o 
 -11   1   1     3270.64     3154.98     49.56 o 
 -10   1   1    17623.05    17684.64    129.00 o 
  -9   1   1      840.46      790.55     21.35 o 
  -8   1   1     1571.37     1569.34     26.92 o 
  -7   1   1    42651.58    42470.30    210.63 o 
  -6   1   1     8963.12     9229.79     56.53 o 
  -5   1   1    17819.40    17530.70     88.47 o 
  -4   1   1    28172.87    28240.70    135.25 o 
  -3   1   1    33068.32    33537.60    157.54 o 
  -2   1   1    37090.94    39026.83    170.45 o 
   1   1   1     9205.20     9641.09     54.82 o 
   2   1   1    26781.19    27517.13    106.14 o 
   3   1   1     9695.16     9096.64     41.46 o 
   4   1   1    12381.16    11977.26     61.54 o 
   5   1   1    44885.57    45646.13    200.95 o 
   6   1   1      221.65      225.96      9.18 o 
   7   1   1     6531.60     6573.22     51.31 o 
   8   1   1     9138.80     9043.53     69.53 o 
   9   1   1       56.73       37.96      7.62 o 
  10   1   1     6149.36     6282.35     64.86 o 
  11   1   1    11627.66    11907.07    107.19 o 
  12   1   1      544.40      383.88     25.44 o 
  13   1   1       29.56      -13.39     25.92 o 
  14   1   1     5325.43     5680.14    165.93 o 
 -14   2   1       67.26       84.46     29.95 o 
 -13   2   1      303.30      259.80     33.81 o 
 -12   2   1      131.89       72.85     18.69 o 
 -11   2   1     1262.21     1247.08     35.23 o 
 -10   2   1     1200.90     1143.45     29.59 o 
  -9   2   1      348.31      362.20     15.30 o 
  -8   2   1     2657.85     2675.52     33.20 o 
  -7   2   1      407.78      345.14     12.52 o 
  -6   2   1     8653.52     8916.20     56.09 o 
  -5   2   1     1678.77     1561.58     17.55 o 
  -4   2   1     1064.50      986.43     13.87 o 
  -3   2   1    10300.20    10299.04     63.02 o 
  -2   2   1     1895.38     1755.89     14.73 o 
  -1   2   1    15703.37    16440.06     89.89 o 
   0   2   1      775.73      777.43      9.02 o 
   1   2   1    12259.45    12580.22     70.29 o 
   2   2   1     9725.96     9690.02     42.36 o 
   3   2   1      285.72      260.97      6.12 o 
   4   2   1      540.84      629.15     10.52 o 
   5   2   1      232.90      208.77      7.88 o 
   6   2   1     1647.54     1724.75     20.97 o 
   7   2   1     1243.39     1225.40     20.91 o 
   8   2   1     2293.38     2130.18     29.33 o 
   9   2   1      124.95       91.71      9.25 o 
  10   2   1      787.73      796.68     23.88 o 
  11   2   1      194.16      167.57     17.11 o 
  12   2   1      724.85      728.66     33.12 o 
  13   2   1      263.19      235.85     28.15 o 
  14   2   1       71.46       30.59     23.69 o 
 -14   3   1     1887.37     1913.63    144.27 o 
 -13   3   1     4542.33     4607.46    106.91 o 
 -12   3   1      280.68      266.69     27.30 o 
 -11   3   1     2069.93     1951.00     47.24 o 
 -10   3   1    20678.60    20869.93    146.38 o 
  -9   3   1     1380.95     1332.36     25.82 o 
  -8   3   1      744.29      751.00     19.34 o 
  -7   3   1    23328.98    23754.60    126.35 o 
  -6   3   1    17747.05    17506.51     92.02 o 
  -5   3   1     8611.96     8700.29     55.53 o 
  -4   3   1    16926.01    17030.32     90.98 o 
  -3   3   1     4495.01     4538.46     33.26 o 
  -2   3   1    12497.44    12898.92     64.15 o 
  -1   3   1       55.23       63.36      3.11 o 
   0   3   1    29073.93    30192.10    147.90 o 
   1   3   1    20015.46    20820.06     83.66 o 
   2   3   1    32862.36    33458.73    131.26 o 
   3   3   1     3656.60     3654.31     23.50 o 
   4   3   1    13515.85    13415.21     67.17 o 
   5   3   1    25901.04    26490.71    124.40 o 
   6   3   1      569.87      481.57     12.60 o 
   7   3   1     5051.42     4985.35     45.39 o 
   8   3   1    14088.97    13999.74     95.97 o 
   9   3   1      954.32      967.18     22.60 o 
  10   3   1     1971.65     1963.86     34.52 o 
  11   3   1     8186.29     8347.21     94.37 o 
  12   3   1     1828.85     1799.61     62.81 o 
  13   3   1      108.81       69.10     28.33 o 
  14   3   1     3361.89     3573.17    118.42 o 
 -14   4   1      283.35      266.85     40.30 o 
 -13   4   1      859.72      754.73     50.53 o 
 -12   4   1        1.72       38.00     19.41 o 
 -11   4   1     3551.09     3640.51     66.97 o 
 -10   4   1      203.31      169.82     15.18 o 
  -9   4   1     3250.04     3230.96     39.53 o 
  -8   4   1     4570.62     4534.41     45.60 o 
  -7   4   1     1455.16     1424.46     21.50 o 
  -6   4   1    13137.03    13041.75     72.57 o 
  -5   4   1     2545.43     2500.64     23.60 o 
  -4   4   1    13188.33    12911.38     70.83 o 
  -3   4   1    15452.65    15329.08     82.13 o 
  -2   4   1       22.49       20.02      3.16 o 
  -1   4   1    26989.23    26910.73    113.73 o 
   0   4   1     2400.44     2434.47     17.81 o 
   1   4   1     1531.70     1420.50     11.76 o 
   2   4   1     4631.11     4297.11     24.35 o 
   3   4   1       48.64       48.27      3.73 o 
   4   4   1     9034.48     8717.91     49.85 o 
   5   4   1    11472.80    11104.91     63.89 o 
   6   4   1     3543.76     3349.39     32.80 o 
   7   4   1     3283.06     3158.93     34.86 o 
   8   4   1      885.46      917.35     21.12 o 
   9   4   1       49.92       31.59      9.21 o 
  10   4   1     1240.84     1268.51     30.79 o 
  11   4   1      498.21      461.57     24.31 o 
  12   4   1     1477.20     1508.48     40.77 o 
  13   4   1      570.51      570.09     60.34 o 
  14   4   1      172.98      104.90     17.30 o 
 -14   5   1     1142.10     1218.70     79.64 o 
 -13   5   1     3962.69     4131.24    102.56 o 
 -12   5   1     1689.87     1671.32     58.59 o 
 -11   5   1     1202.36     1154.67     43.19 o 
 -10   5   1    12727.65    12921.40    104.67 o 
  -9   5   1     3160.10     3123.13     39.48 o 
  -8   5   1        5.54       -0.54      6.35 o 
  -7   5   1    15839.29    15639.47     94.36 o 
  -6   5   1     8665.13     8516.93     53.11 o 
  -5   5   1     2420.54     2477.55     24.35 o 
  -4   5   1    13058.63    13224.47     75.12 o 
  -3   5   1    12996.48    13022.33     65.76 o 
  -2   5   1     5246.52     5159.60     33.63 o 
  -1   5   1     4064.90     4304.63     29.92 o 
   0   5   1      659.21      776.68     12.77 o 
   1   5   1     7628.92     7687.19     42.49 o 
   2   5   1    10790.34    10598.41     53.24 o 
   3   5   1     8334.42     8325.88     45.92 o 
   4   5   1     9189.12     9237.71     52.77 o 
   5   5   1    18098.41    17985.13     92.34 o 
   6   5   1     2419.25     2321.74     26.55 o 
   7   5   1     2241.81     2203.42     31.09 o 
   8   5   1     8799.19     8907.22     73.26 o 
   9   5   1     2374.96     2363.02     37.94 o 
  10   5   1      538.74      488.76     20.56 o 
  11   5   1     6649.58     6583.79     79.39 o 
  12   5   1     2620.67     2538.95     51.34 o 
  13   5   1      200.48      156.24     21.14 o 
  14   5   1     1660.43     1691.39     87.68 o 
 -14   6   1      339.87      342.78     40.97 o 
 -13   6   1      384.06      393.23     39.92 o 
 -12   6   1      224.92      184.98     26.92 o 
 -11   6   1     3658.44     3590.28     86.62 o 
 -10   6   1      124.93      115.87     12.94 o 
  -9   6   1     6250.02     6363.72     58.88 o 
  -8   6   1     6508.79     6511.38     57.03 o 
  -7   6   1     7516.58     7360.63     58.23 o 
  -6   6   1    12511.32    11986.32     71.10 o 
  -5   6   1      719.13      746.14     13.68 o 
  -4   6   1    26565.01    26796.21    130.64 o 
  -3   6   1     7042.65     7161.24     44.07 o 
  -2   6   1     3609.53     3733.31     27.36 o 
  -1   6   1    28810.28    27962.60    171.71 o 
   0   6   1      377.87      400.73      8.78 o 
   1   6   1     7364.99     7049.39     43.62 o 
   2   6   1    19120.67    18591.08     89.62 o 
   3   6   1     1123.24     1106.42     13.95 o 
   4   6   1    15455.51    15370.84     79.59 o 
   5   6   1     7434.62     7275.00     48.40 o 
   6   6   1     1210.46     1168.73     19.89 o 
   7   6   1     1201.77     1160.99     21.76 o 
   8   6   1     1778.26     1698.40     27.31 o 
   9   6   1      649.89      663.36     21.31 o 
  10   6   1     2733.25     2710.98     40.76 o 
  11   6   1      191.98      165.10     16.59 o 
  12   6   1     1819.73     1844.26     43.89 o 
  13   6   1      503.65      482.43     29.42 o 
  14   6   1      269.24      256.68     39.31 o 
 -14   7   1      394.46      375.11     41.37 o 
 -13   7   1     3438.54     3449.57     88.30 o 
 -12   7   1     2782.61     2881.84     77.08 o 
 -11   7   1      357.96      393.89     29.51 o 
 -10   7   1     4947.73     4927.13     58.91 o 
  -9   7   1     7206.15     7105.80     70.90 o 
  -8   7   1      765.39      702.88     25.17 o 
  -7   7   1     3607.37     3484.31     41.72 o 
  -6   7   1     4642.03     4496.44     43.70 o 
  -5   7   1     3004.38     2915.93     29.15 o 
  -4   7   1     1909.11     1952.71     21.43 o 
  -3   7   1     1160.85     1162.78     15.15 o 
  -2   7   1      155.21      158.54      8.05 o 
  -1   7   1        0.59        6.42      4.50 o 
   0   7   1     2057.50     2103.97     21.03 o 
   1   7   1     5745.86     5788.14     39.64 o 
   2   7   1    13924.86    14569.10     82.59 o 
   3   7   1      272.21      317.46      8.99 o 
   4   7   1     2351.19     2250.73     22.41 o 
   5   7   1    11071.36    11024.54     68.18 o 
   6   7   1     1706.54     1651.51     24.01 o 
   7   7   1      662.03      666.32     17.37 o 
   8   7   1     7947.75     7802.69     62.54 o 
   9   7   1     6783.87     6756.99     65.18 o 
  10   7   1      240.45      224.78     16.05 o 
  11   7   1     2005.46     1966.73     55.62 o 
  12   7   1     3604.61     3520.64     62.64 o 
  13   7   1      592.88      614.56     38.78 o 
 -14   8   1      549.03      462.14     91.15 o 
 -13   8   1        0.14      -20.10     20.10 o 
 -12   8   1     1473.82     1501.12     57.34 o 
 -11   8   1     2177.46     2193.72     72.84 o 
 -10   8   1      927.81      946.00     36.68 o 
  -9   8   1     7341.70     7456.61     82.96 o 
  -8   8   1     1600.96     1676.40     30.72 o 
  -7   8   1     8233.88     8257.91     69.86 o 
  -6   8   1     3414.63     3361.39     37.84 o 
  -5   8   1      807.69      869.26     17.27 o 
  -4   8   1    18546.20    18159.87     92.06 o 
  -3   8   1     5647.22     5873.52     42.35 o 
  -2   8   1       48.99       58.44      5.95 o 
  -1   8   1    40664.70    40944.27    195.39 o 
   0   8   1     1398.58     1536.76     18.76 o 
   1   8   1     8612.71     8723.61     53.94 o 
   2   8   1    24522.18    24337.56    117.05 o 
   3   8   1     1020.39     1094.65     16.90 o 
   4   8   1    13088.00    12862.92     74.20 o 
   5   8   1     7241.04     6970.20     56.80 o 
   6   8   1     4812.07     4498.24     44.68 o 
   7   8   1     2447.32     2586.44     31.93 o 
   8   8   1        1.06       33.06      8.99 o 
   9   8   1     2527.24     2463.01     36.65 o 
  10   8   1      751.57      755.27     25.18 o 
  11   8   1       42.65       25.27     12.53 o 
  12   8   1     1357.89     1488.17     42.31 o 
  13   8   1      182.11      120.36     19.76 o 
 -13   9   1     1572.57     1548.62     88.24 o 
 -12   9   1     2128.90     2194.47     68.70 o 
 -11   9   1     1442.96     1499.64     57.83 o 
 -10   9   1      728.16      706.86     34.57 o 
  -9   9   1     3600.93     3708.79     54.49 o 
  -8   9   1     1303.32     1300.66     27.03 o 
  -7   9   1     2854.17     2782.07     35.98 o 
  -6   9   1     2910.75     3024.25     36.30 o 
  -5   9   1      945.06      863.72     18.95 o 
  -4   9   1     1314.89     1200.20     18.45 o 
  -3   9   1     1664.35     1654.93     21.51 o 
  -2   9   1      661.63      740.15     15.65 o 
  -1   9   1      317.99      330.99     10.70 o 
   0   9   1      233.82      232.43      9.03 o 
   1   9   1      288.45      214.05      9.07 o 
   2   9   1     1474.22     1606.50     21.23 o 
   3   9   1     2371.75     2437.12     26.61 o 
   4   9   1       75.28       82.23      7.87 o 
   5   9   1     2508.14     2599.18     32.43 o 
   6   9   1     5844.53     5773.82     52.48 o 
   7   9   1     2304.95     2321.61     31.81 o 
   8   9   1     3089.28     3060.47     40.11 o 
   9   9   1     2876.63     2935.93     43.47 o 
  10   9   1      551.10      570.75     25.05 o 
  11   9   1     1538.61     1603.39     42.86 o 
  12   9   1     2845.33     2971.60     67.95 o 
  13   9   1      736.31      764.19     33.25 o 
 -13  10   1       38.79      -17.55     52.17 o 
 -12  10   1     1017.06     1076.04     51.28 o 
 -11  10   1     1070.80      996.73     45.55 o 
 -10  10   1      397.05      412.21     28.03 o 
  -9  10   1     3813.47     3744.35     54.07 o 
  -8  10   1     1790.15     1735.22     35.55 o 
  -7  10   1     6150.25     6130.04     59.59 o 
  -6  10   1     4164.50     4181.44     47.40 o 
  -5  10   1      660.83      664.77     18.07 o 
  -4  10   1    16936.28    16505.84    100.39 o 
  -3  10   1     2382.79     2430.94     29.65 o 
  -2  10   1     2758.71     2790.12     31.06 o 
  -1  10   1    26022.29    25613.10    134.08 o 
   0  10   1      468.93      485.41     12.48 o 
   1  10   1     6158.46     6294.87     49.68 o 
   2  10   1    21676.18    21391.73    116.47 o 
   3  10   1     1562.32     1671.15     24.21 o 
   4  10   1     6324.85     6381.98     53.67 o 
   5  10   1     2233.37     2094.03     29.93 o 
   6  10   1     3056.22     3186.75     38.97 o 
   7  10   1      912.20     1005.69     26.30 o 
   8  10   1      219.37      198.33     14.49 o 
   9  10   1     2563.44     2772.34     45.13 o 
  10  10   1     1180.17     1223.58     36.50 o 
  11  10   1      144.11      122.65     17.21 o 
  12  10   1     1652.45     1734.07     62.74 o 
  13  10   1       47.64       57.01     18.87 o 
 -13  11   1      855.82      838.29     78.26 o 
 -12  11   1     1043.99      975.97     57.15 o 
 -11  11   1     1433.10     1458.43     56.64 o 
 -10  11   1      131.19      137.45     18.37 o 
  -9  11   1     2637.84     2684.67     53.42 o 
  -8  11   1     3245.37     3280.96     50.30 o 
  -7  11   1      124.34      151.09     12.43 o 
  -6  11   1      901.11      886.03     23.99 o 
  -5  11   1     4962.52     4771.98     49.97 o 
  -4  11   1        3.01       11.19      6.54 o 
  -3  11   1      551.06      593.94     19.09 o 
  -2  11   1     1814.63     1701.16     26.71 o 
  -1  11   1     3247.61     3364.63     43.99 o 
   0  11   1     1621.40     1662.68     24.09 o 
   1  11   1      371.24      399.41     14.17 o 
   2  11   1      252.01      231.85     11.81 o 
   3  11   1     2492.41     2528.50     32.54 o 
   4  11   1     1270.71     1371.05     27.72 o 
   5  11   1     1622.60     1588.82     27.43 o 
   6  11   1      745.46      800.85     21.76 o 
   7  11   1     1409.76     1467.05     30.87 o 
   8  11   1     2603.54     2495.88     39.95 o 
   9  11   1     3327.10     3356.50     60.43 o 
  10  11   1      882.59      850.43     32.37 o 
  11  11   1      152.64      125.22     19.81 o 
  12  11   1     2420.55     2601.71     64.74 o 
 -12  12   1     1143.36     1084.87     66.60 o 
 -11  12   1      783.59      765.36     44.19 o 
 -10  12   1     1370.72     1296.88     56.70 o 
  -9  12   1     1510.04     1526.59     49.80 o 
  -8  12   1       24.86       35.74     15.00 o 
  -7  12   1     3647.76     3585.90     53.10 o 
  -6  12   1      407.25      418.03     18.50 o 
  -5  12   1      165.83      209.86     13.61 o 
  -4  12   1     3884.92     3943.30     46.38 o 
  -3  12   1      451.80      423.79     16.88 o 
  -2  12   1      197.80      206.59     12.81 o 
  -1  12   1     9272.15     8945.42     71.52 o 
   0  12   1      695.09      737.69     20.29 o 
   1  12   1      113.83      116.19      9.66 o 
   2  12   1    14964.91    14567.91    109.02 o 
   3  12   1       52.51       95.26     10.31 o 
   4  12   1     2829.46     2859.57     36.41 o 
   5  12   1     3005.82     2936.72     37.02 o 
   6  12   1     7105.21     7166.19     69.98 o 
   7  12   1     3331.09     3212.18     45.21 o 
   8  12   1       36.36       41.72     12.91 o 
   9  12   1     3383.97     3337.98     57.90 o 
  10  12   1        3.54       10.10     12.95 o 
  11  12   1      742.03      662.07     34.58 o 
  12  12   1      904.77      954.66     42.63 o 
 -12  13   1      590.41      540.84     61.62 o 
 -11  13   1     4011.00     4221.38    112.77 o 
 -10  13   1        5.36      -16.57     16.57 o 
  -9  13   1       90.50       84.26     18.63 o 
  -8  13   1     5973.19     5997.45     86.97 o 
  -7  13   1     1091.60     1108.14     39.68 o 
  -6  13   1       28.84       23.71     10.33 o 
  -5  13   1      428.02      427.43     20.08 o 
  -4  13   1     1775.66     1691.83     38.40 o 
  -3  13   1      315.75      314.21     17.23 o 
  -2  13   1     1579.56     1531.10     30.94 o 
  -1  13   1        7.47        3.90      8.46 o 
   0  13   1     2381.18     2423.81     40.73 o 
   1  13   1      660.42      671.18     20.77 o 
   2  13   1       48.07       36.61      8.65 o 
   3  13   1     6360.90     6320.47     64.97 o 
   4  13   1      156.40      148.60     12.47 o 
   5  13   1       55.90       55.70     10.21 o 
   6  13   1     3940.21     4006.41     49.60 o 
   7  13   1     3213.68     3319.24     52.76 o 
   8  13   1       39.07       21.98     12.75 o 
   9  13   1      897.27      963.07     36.84 o 
  10  13   1     2775.71     2985.83     61.27 o 
  11  13   1      286.36      335.51     45.47 o 
  12  13   1      598.24      620.30     48.92 o 
 -12  14   1        6.16      -43.68     43.68 o 
 -11  14   1      471.73      444.85     46.11 o 
 -10  14   1        3.37       17.49     26.79 o 
  -9  14   1       92.95       58.02     22.27 o 
  -8  14   1      884.55      832.79     39.02 o 
  -7  14   1     1274.02     1384.68     45.04 o 
  -6  14   1      730.73      657.43     28.92 o 
  -5  14   1      284.73      282.90     19.30 o 
  -4  14   1     3339.77     3371.67     53.63 o 
  -3  14   1      150.43      145.61     20.13 o 
  -2  14   1       24.91       26.91     11.76 o 
  -1  14   1     5083.40     5064.16     61.32 o 
   0  14   1       22.59       23.94      9.64 o 
   1  14   1       26.95        9.77      7.93 o 
   2  14   1     2873.81     2848.67     49.84 o 
   3  14   1     1296.84     1208.38     29.00 o 
   4  14   1       68.07       65.20     11.06 o 
   5  14   1      995.36     1000.36     30.98 o 
   6  14   1      855.78      849.42     27.21 o 
   7  14   1      389.28      383.12     25.14 o 
   8  14   1      275.76      283.19     23.96 o 
   9  14   1     1468.73     1680.60     52.57 o 
  10  14   1      173.40      138.70     21.24 o 
  11  14   1       57.41       51.56     26.14 o 
 -11  15   1     2138.57     2309.92    154.60 o 
 -10  15   1        8.50        6.56     24.50 o 
  -9  15   1      302.13      290.84     40.62 o 
  -8  15   1     5530.21     5760.39    102.58 o 
  -7  15   1       35.56       59.17     17.64 o 
  -6  15   1        3.57      -10.70     13.58 o 
  -5  15   1     4434.34     4470.16     71.90 o 
  -4  15   1      114.13       72.11     15.75 o 
  -3  15   1     2320.49     2384.39     53.57 o 
  -2  15   1     2403.08     2476.45     62.81 o 
  -1  15   1      930.55      879.74     32.34 o 
   0  15   1     3338.17     3506.51     53.50 o 
   1  15   1      186.27      158.66     13.98 o 
   2  15   1      141.25      103.71     12.57 o 
   3  15   1     3391.08     3488.66     49.76 o 
   4  15   1       32.70       27.11     10.57 o 
   5  15   1        0.13       -9.61      9.61 o 
   6  15   1     3063.23     3120.73     58.84 o 
   7  15   1     2117.26     2306.36     56.67 o 
   8  15   1       85.92       73.65     24.35 o 
   9  15   1     1943.05     1913.70     67.11 o 
  10  15   1     2000.64     2313.71     92.15 o 
  11  15   1        6.95      -14.75     58.24 o 
 -11  16   1      189.26      176.37     46.13 o 
 -10  16   1       39.21       50.47     27.40 o 
  -9  16   1       64.92       36.46     33.55 o 
  -8  16   1      272.80      329.21     42.09 o 
  -7  16   1       50.94       34.38     18.77 o 
  -6  16   1       87.20       96.30     28.26 o 
  -5  16   1      833.52      789.14     40.06 o 
  -4  16   1      427.07      463.84     31.44 o 
  -3  16   1       78.41       50.91     15.94 o 
  -2  16   1     2643.39     2651.32     52.51 o 
  -1  16   1     2047.85     2179.19     60.51 o 
   0  16   1      775.31      830.50     32.30 o 
   1  16   1      525.70      463.02     24.19 o 
   2  16   1     2807.14     2852.82     73.88 o 
   3  16   1      526.36      556.03     27.04 o 
   4  16   1      512.10      525.21     26.96 o 
   5  16   1     1223.20     1172.71     44.39 o 
   6  16   1     1138.25     1064.33     44.46 o 
   7  16   1       60.49       75.85     19.21 o 
   8  16   1        1.23        7.68     19.86 o 
   9  16   1      679.04      633.79     37.34 o 
  10  16   1       11.36      -23.92     43.30 o 
 -10  17   1        0.17       -5.32     28.04 o 
  -9  17   1       85.39       68.90     39.53 o 
  -8  17   1     2163.37     2204.46    332.41 o 
  -7  17   1      576.02      643.29     69.21 o 
  -6  17   1        0.44       -9.44     23.25 o 
  -5  17   1     1278.65     1431.61     79.91 o 
  -4  17   1       20.07      -16.33     16.33 o 
  -3  17   1        2.20       33.87     17.47 o 
  -2  17   1     2861.83     2885.99     60.20 o 
  -1  17   1      980.58      927.21     40.65 o 
   0  17   1     2174.49     2139.65     57.69 o 
   1  17   1     4525.81     4491.05     80.29 o 
   2  17   1      402.28      416.26     40.77 o 
   3  17   1     8343.32     8506.48    140.74 o 
   4  17   1       24.79       56.75     18.74 o 
   5  17   1     1804.75     1695.29     59.80 o 
   6  17   1     5390.11     5451.90    161.89 o 
   7  17   1     2438.77     2507.73    103.30 o 
   8  17   1      739.47      645.88     52.56 o 
   9  17   1     1022.70     1143.06     66.73 o 
  10  17   1     2397.49     2581.64     87.04 o 
  -9  18   1      117.22      115.18     44.06 o 
  -8  18   1     1606.99     1539.39    105.66 o 
  -7  18   1        2.44      -11.57     33.93 o 
  -6  18   1      487.28      444.34     57.06 o 
  -5  18   1     1240.84     1235.65    149.68 o 
  -4  18   1     2042.21     1935.82     92.38 o 
  -3  18   1       13.74       49.76     27.12 o 
  -2  18   1      267.27      319.71     33.82 o 
  -1  18   1     1107.72     1170.78     49.03 o 
   0  18   1     1006.97     1057.31     44.41 o 
   1  18   1        2.62       -2.40     18.86 o 
   2  18   1       67.36      122.85     22.13 o 
   3  18   1      716.82      740.18     46.56 o 
   4  18   1     1017.29     1024.28     57.84 o 
   5  18   1      138.49      133.90     27.40 o 
   6  18   1       42.40       15.63     45.66 o 
   7  18   1      206.42      208.50     35.08 o 
   8  18   1      433.99      439.45     44.41 o 
   9  18   1        0.41       38.97     75.65 o 
  -9  19   1     1115.48     1506.52    134.28 o 
  -8  19   1      823.91      900.38     88.75 o 
  -7  19   1      308.08      238.01     71.23 o 
  -6  19   1      113.48       48.74     43.68 o 
  -5  19   1     3651.25     3625.38    165.25 o 
  -4  19   1      503.48      599.58     79.38 o 
  -3  19   1      514.04      517.20     51.39 o 
  -2  19   1     3693.46     3918.15    120.68 o 
  -1  19   1       66.89       53.46     26.63 o 
   0  19   1     2527.51     2739.17    100.74 o 
   1  19   1      444.51      464.18     52.84 o 
   2  19   1       70.28       19.87     21.56 o 
   3  19   1     1761.88     1749.94     72.68 o 
   4  19   1        6.44      -18.33     18.33 o 
   5  19   1        0.78      -21.16     21.16 o 
   6  19   1     2531.29     2731.66     98.30 o 
   7  19   1      273.50      288.78     61.60 o 
   8  19   1      216.98      254.79     38.37 o 
  -8  20   1      281.83      305.43     65.93 o 
  -7  20   1        2.36      -32.10     32.10 o 
  -6  20   1      150.40      117.76     42.87 o 
  -5  20   1      316.48      289.91     54.18 o 
  -4  20   1       31.96       73.36     45.39 o 
  -3  20   1      296.21      171.12     50.17 o 
  -2  20   1      945.08     1015.92     98.52 o 
  -1  20   1       87.54       70.16     34.89 o 
   0  20   1       55.07      148.05     39.22 o 
   1  20   1      453.45      492.47     61.51 o 
   2  20   1      598.19      523.84     73.21 o 
   3  20   1      218.74      181.81     55.49 o 
   4  20   1       47.98       65.40     34.76 o 
   5  20   1       77.52       42.88     33.16 o 
   6  20   1       94.13       75.65     45.39 o 
   7  20   1      187.52      240.33     54.66 o 
  -7  21   1       49.04      -15.62     43.68 o 
  -6  21   1      169.56      106.72     40.71 o 
  -5  21   1      553.88      533.33     68.53 o 
  -4  21   1      192.62      155.21    116.91 o 
  -3  21   1        0.02       13.75     42.96 o 
  -2  21   1     1374.87     1525.15    124.79 o 
  -1  21   1      803.32      834.41     97.10 o 
   0  21   1      254.40      320.70     66.40 o 
   1  21   1     1346.05     1316.70    183.40 o 
   2  21   1      100.14      101.25     39.53 o 
   3  21   1     2906.44     3324.57    138.73 o 
   4  21   1      117.53      100.80     61.61 o 
   5  21   1      444.60      488.73    220.08 o 
   6  21   1     1891.80     2119.50    167.35 o 
  -5  22   1      163.68      165.00     47.06 o 
  -4  22   1      309.63      207.30     45.50 o 
  -3  22   1      498.27      631.79     82.35 o 
  -2  22   1       24.87      110.19    100.87 o 
  -1  22   1       40.75       31.23     38.11 o 
   0  22   1     1776.20     1962.92    120.81 o 
   1  22   1        5.99      -27.18     35.41 o 
   2  22   1      283.19      434.14     65.22 o 
   3  22   1      719.53      828.58    153.76 o 
   4  22   1     1666.75     2013.78    229.24 o 
   5  22   1      172.27      220.08     61.60 o 
  -3  23   1      362.86      340.75     56.32 o 
  -2  23   1      638.50      579.30     66.18 o 
  -1  23   1       80.02       82.60     36.23 o 
   0  23   1      840.05      881.49     78.64 o 
   1  23   1        0.14       -2.67     38.50 o 
   2  23   1      113.14       75.89     46.26 o 
   3  23   1      128.44      132.96     96.28 o 
 -15   0   2      715.72      683.87     92.01 o 
 -14   0   2      940.36      795.33     90.78 o 
 -13   0   2      160.08      201.18     36.50 o 
 -12   0   2    14508.79    14195.18    385.81 o 
 -11   0   2     2881.54     2745.26     74.77 o 
 -10   0   2    11373.67    11290.86    127.13 o 
  -9   0   2    15127.53    15603.88    154.59 o 
  -8   0   2    53961.84    53120.60    391.50 o 
  -7   0   2     4335.65     4112.05     53.77 o 
  -6   0   2        0.09        2.17      6.67 o 
  -5   0   2   160276.00   164433.02    966.80 o 
  -4   0   2    48747.93    49197.38    357.07 o 
  -3   0   2     1907.23     2047.51     29.38 o 
  -2   0   2     4295.02     4322.65     30.30 o 
  -1   0   2    75091.05    78775.13    739.58 o 
   0   0   2   145319.73   153586.73   2340.09 o 
   1   0   2    29108.36    29845.21    198.53 o 
   2   0   2      151.34      174.36     10.45 o 
   3   0   2    42158.08    42460.48    237.11 o 
   4   0   2   100321.39   105428.58    590.29 o 
   5   0   2       42.40       66.78      7.61 o 
   6   0   2    12584.46    12287.06    105.97 o 
   7   0   2    40663.43    40550.38    268.31 o 
   8   0   2    21912.20    22364.82    184.80 o 
   9   0   2    16231.58    16575.49    164.30 o 
  10   0   2      520.43      471.78     27.84 o 
  11   0   2    13628.97    13638.14    188.30 o 
  12   0   2      203.14      118.22     27.00 o 
  13   0   2     1472.90     1463.97     65.25 o 
  14   0   2      812.67      595.71    102.63 o 
 -15   1   2      685.12      688.20     65.18 o 
 -14   1   2       10.99       16.19     24.43 o 
 -13   1   2     1921.95     1961.92     64.36 o 
 -12   1   2       17.38      -16.89     16.89 o 
 -11   1   2     5123.29     5153.98     68.90 o 
 -10   1   2        1.78       -7.45      7.45 o 
  -9   1   2     8907.39     8728.97     72.89 o 
  -8   1   2      701.97      692.10     18.81 o 
  -7   1   2    15871.73    15588.57     84.17 o 
  -6   1   2     5548.90     5534.05     39.31 o 
  -5   1   2     9938.05     9830.06     55.80 o 
  -4   1   2    17273.62    17359.35     87.54 o 
  -3   1   2    29631.12    30410.93    126.30 o 
  -2   1   2    31482.67    32160.88    124.11 o 
  -1   1   2    30280.37    31966.91    314.30 o 
   0   1   2    26195.58    27887.91    169.60 o 
   1   1   2    51720.84    54555.99    250.75 o 
   2   1   2    51679.57    54610.65    214.70 o 
   3   1   2    23756.98    23791.13     98.52 o 
   4   1   2    10905.19    10847.29     54.70 o 
   5   1   2    15991.28    15628.31     78.81 o 
   6   1   2    13072.84    12954.23     78.27 o 
   7   1   2     6067.31     6053.92     46.49 o 
   8   1   2     4471.88     4332.65     42.25 o 
   9   1   2     1394.97     1361.35     26.63 o 
  10   1   2     3142.50     3108.99     42.90 o 
  11   1   2      250.90      219.18     18.06 o 
  12   1   2     1913.25     1864.02     56.84 o 
  13   1   2       48.02        8.01     10.83 o 
  14   1   2      549.18      557.44     68.36 o 
 -15   2   2     1537.75     1505.18     90.48 o 
 -14   2   2      990.02     1020.93     76.54 o 
 -13   2   2      873.76      860.40     52.87 o 
 -12   2   2      470.45      431.03     32.44 o 
 -11   2   2     7407.33     7513.37     85.26 o 
 -10   2   2     2176.35     2181.94     34.59 o 
  -9   2   2     3356.20     3259.27     38.98 o 
  -8   2   2     3705.58     3734.66     40.69 o 
  -7   2   2      314.53      267.00     10.00 o 
  -6   2   2    62306.29    63630.88    280.39 o 
  -5   2   2    48681.14    51040.61    230.10 o 
  -4   2   2     2322.62     2356.03     21.18 o 
  -3   2   2    18903.85    19079.00     80.43 o 
  -2   2   2   237929.44   237400.94    952.06 o 
  -1   2   2     1148.33     1369.62     10.67 o 
   0   2   2       58.59       96.51      6.74 o 
   1   2   2   138484.00   142560.41    588.13 o 
   2   2   2    23333.04    23209.22     97.81 o 
   3   2   2      497.07      589.38      9.60 o 
   4   2   2     5603.85     5553.64     34.60 o 
   5   2   2    58327.14    59506.64    259.20 o 
   6   2   2     5785.89     5924.31     45.47 o 
   7   2   2      447.96      494.41     13.80 o 
   8   2   2      744.49      714.92     17.98 o 
   9   2   2      213.93      192.71     12.91 o 
  10   2   2     7958.79     8163.90    100.64 o 
  11   2   2      633.15      556.03     23.91 o 
  12   2   2     2229.77     2332.53     67.40 o 
  13   2   2      727.35      683.95     43.00 o 
  14   2   2     2640.39     2850.28    141.62 o 
 -15   3   2      640.75      766.33     79.32 o 
 -14   3   2      532.87      664.12     73.46 o 
 -13   3   2     1168.73     1106.48     58.47 o 
 -12   3   2     1235.14     1242.68     49.66 o 
 -11   3   2     1057.10     1100.90     35.15 o 
 -10   3   2     3575.11     3544.94     48.37 o 
  -9   3   2     1010.05     1002.91     23.33 o 
  -8   3   2       23.13        1.20      6.60 o 
  -7   3   2     1956.51     1959.79     24.70 o 
  -6   3   2      344.66      367.85     10.85 o 
  -5   3   2    17035.98    17151.60     88.70 o 
  -4   3   2     2052.31     2232.07     22.26 o 
  -3   3   2      728.79      865.54     11.04 o 
  -2   3   2      776.86      838.23      8.66 o 
  -1   3   2    11932.08    12245.63     54.70 o 
   0   3   2     4862.44     5105.60     25.85 o 
   1   3   2     8204.20     8232.70     38.20 o 
   2   3   2      303.07      385.55      6.99 o 
   3   3   2     8087.91     8274.39     42.07 o 
   4   3   2    11692.33    12418.35     63.50 o 
   5   3   2     7758.37     7999.98     47.24 o 
   6   3   2     3078.75     3132.14     30.80 o 
   7   3   2      907.14      881.13     17.49 o 
   8   3   2      115.51       88.83      8.90 o 
   9   3   2     5657.97     5673.14     55.15 o 
  10   3   2      116.79       56.13     11.99 o 
  11   3   2     3105.92     3101.42     51.27 o 
  12   3   2      618.30      553.64     30.93 o 
  13   3   2     1425.83     1560.49     55.39 o 
  14   3   2     1080.61     1063.61     89.34 o 
 -14   4   2      512.66      538.27     55.01 o 
 -13   4   2      129.48      101.58     26.08 o 
 -12   4   2    14193.28    14434.38    161.42 o 
 -11   4   2     1105.61     1093.49     35.46 o 
 -10   4   2     4598.84     4661.36     54.49 o 
  -9   4   2    15259.49    15407.04    107.00 o 
  -8   4   2    33494.41    33183.49    190.09 o 
  -7   4   2        1.69       -4.50      4.50 o 
  -6   4   2     1051.62     1130.88     16.63 o 
  -5   4   2    85748.17    87831.76    375.23 o 
  -4   4   2    24735.64    25204.34    118.14 o 
  -3   4   2      491.55      508.97      9.07 o 
  -2   4   2    22020.60    21432.88     89.53 o 
  -1   4   2    38772.25    40459.38    168.89 o 
   0   4   2    43462.43    44949.66    181.12 o 
   1   4   2     8609.56     8358.17     39.43 o 
   2   4   2     2304.12     2306.72     17.07 o 
   3   4   2     6828.99     6734.71     38.27 o 
   4   4   2    45025.48    44819.70    190.99 o 
   5   4   2     6318.17     6743.45     44.00 o 
   6   4   2     1456.78     1470.27     20.00 o 
   7   4   2    15953.35    15716.84     94.44 o 
   8   4   2    21382.25    21769.40    130.56 o 
   9   4   2     1537.39     1560.51     28.53 o 
  10   4   2      140.24      136.15     13.99 o 
  11   4   2    10230.23    10272.91    126.74 o 
  12   4   2      184.89      153.10     31.45 o 
  13   4   2      896.59      839.41     28.15 o 
  14   4   2       57.59      -74.90     74.90 o 
 -14   5   2      510.66      485.97     53.03 o 
 -13   5   2     1562.46     1670.93     69.97 o 
 -12   5   2      460.81      452.43     35.52 o 
 -11   5   2    10131.20    10302.73    119.68 o 
 -10   5   2      269.33      260.59     16.76 o 
  -9   5   2    12832.77    12737.86     97.23 o 
  -8   5   2     3674.13     3610.15     41.99 o 
  -7   5   2    16079.15    15784.22     90.71 o 
  -6   5   2    12841.72    12623.62     70.77 o 
  -5   5   2     4627.12     4451.83     34.53 o 
  -4   5   2    25072.62    24645.93    117.04 o 
  -3   5   2     2721.77     2465.66     19.65 o 
  -2   5   2     3906.07     3670.96     25.04 o 
  -1   5   2    23372.42    23905.96    108.02 o 
   0   5   2     7211.09     7395.29     49.97 o 
   1   5   2    11273.75    11051.93     55.49 o 
   2   5   2     4386.25     4469.53     29.43 o 
   3   5   2    18262.74    18094.82     86.34 o 
   4   5   2     3314.48     3354.46     26.02 o 
   5   5   2    11238.57    10771.53     62.51 o 
   6   5   2     9270.66     9132.42     58.40 o 
   7   5   2     7878.52     7598.56     57.78 o 
   8   5   2    10849.65    10666.42     79.40 o 
   9   5   2      502.98      540.16     18.51 o 
  10   5   2    10104.04    10076.07     92.43 o 
  11   5   2       26.65       -1.11     10.78 o 
  12   5   2     2397.25     2446.90     50.58 o 
  13   5   2      465.45      360.55     19.59 o 
 -14   6   2     1121.25     1262.02     81.84 o 
 -13   6   2       39.10       34.70     20.59 o 
 -12   6   2      213.17      201.10     25.09 o 
 -11   6   2     1217.31     1350.42     43.44 o 
 -10   6   2     5082.70     5121.25     62.59 o 
  -9   6   2     7835.47     7724.46     66.46 o 
  -8   6   2       20.74       18.99      7.22 o 
  -7   6   2     5386.03     5294.58     47.79 o 
  -6   6   2    38684.65    38293.04    179.64 o 
  -5   6   2    20263.55    20348.23    105.34 o 
  -4   6   2     1851.18     1587.33     18.20 o 
  -3   6   2    13435.97    13070.72     67.66 o 
  -2   6   2   145585.42   146155.39    596.57 o 
  -1   6   2      356.19      407.37      9.01 o 
   0   6   2     5716.44     5731.64     38.63 o 
   1   6   2   104140.23   106754.57    453.72 o 
   2   6   2    41719.57    41441.77    182.22 o 
   3   6   2     3563.08     3499.42     27.55 o 
   4   6   2      108.87      134.42      7.48 o 
   5   6   2    50750.64    51134.93    242.65 o 
   6   6   2    13301.26    13306.47     79.12 o 
   7   6   2     1230.34     1266.08     22.45 o 
   8   6   2     3618.16     3562.35     40.40 o 
   9   6   2     6739.21     6692.99     61.36 o 
  10   6   2      817.14      814.79     23.47 o 
  11   6   2        6.61      -10.05     10.05 o 
  12   6   2       21.08      -12.53     12.53 o 
  13   6   2      416.34      379.29     20.85 o 
 -14   7   2     1911.72     2072.43    101.43 o 
 -13   7   2      460.01      497.93     43.48 o 
 -12   7   2     1259.44     1356.59     55.76 o 
 -11   7   2      257.66      238.50     23.74 o 
 -10   7   2     1409.01     1475.34     39.18 o 
  -9   7   2       71.98       68.99     10.61 o 
  -8   7   2     1438.96     1505.13     27.37 o 
  -7   7   2     4867.15     4726.69     46.49 o 
  -6   7   2     1986.60     1868.80     24.83 o 
  -5   7   2    25618.71    24877.37    123.77 o 
  -4   7   2     2609.79     2534.46     24.21 o 
  -3   7   2    53951.64    54823.30    241.86 o 
  -2   7   2     2276.78     2240.03     22.09 o 
  -1   7   2    31788.37    32079.52    153.87 o 
   0   7   2    21522.75    21834.98    115.86 o 
   1   7   2    12000.39    11794.18     63.95 o 
   2   7   2    40187.91    41410.45    191.63 o 
   3   7   2     1995.39     1968.87     21.22 o 
   4   7   2    24418.61    24245.72    123.12 o 
   5   7   2       17.43       20.49      6.06 o 
   6   7   2     6711.77     6549.85     50.82 o 
   7   7   2      116.04      108.33      8.78 o 
   8   7   2      226.34      193.14     12.37 o 
   9   7   2      662.78      636.44     20.62 o 
  10   7   2      592.68      595.48     22.03 o 
  11   7   2     1497.82     1566.56     38.06 o 
  12   7   2      298.10      293.87     23.87 o 
  13   7   2     2797.72     3119.95    110.03 o 
 -14   8   2      515.16      514.59     56.44 o 
 -13   8   2      406.85      376.28     48.19 o 
 -12   8   2     6495.55     6452.16    128.17 o 
 -11   8   2      198.25      225.46     23.95 o 
 -10   8   2      374.95      351.46     21.99 o 
  -9   8   2    14484.93    14391.49    128.24 o 
  -8   8   2    12985.84    12903.46    105.17 o 
  -7   8   2      182.49      192.09     11.69 o 
  -6   8   2       39.79       47.53      7.26 o 
  -5   8   2    33634.38    33124.07    162.30 o 
  -4   8   2    33250.11    33775.50    156.88 o 
  -3   8   2      102.55       84.93      6.81 o 
  -2   8   2    10659.61     9772.70     56.70 o 
  -1   8   2    28774.04    28951.80    146.59 o 
   0   8   2    40487.06    40972.53    204.02 o 
   1   8   2     9242.37     8585.69     57.04 o 
   2   8   2      523.19      488.87     11.26 o 
   3   8   2    14935.38    15387.44     85.28 o 
   4   8   2    33706.25    33694.89    175.15 o 
   5   8   2     1746.46     1781.38     24.94 o 
   6   8   2      398.16      395.76     13.88 o 
   7   8   2     5859.24     5605.48     49.02 o 
   8   8   2    15591.99    15730.54    108.89 o 
   9   8   2        5.65       -8.09      8.09 o 
  10   8   2     1989.30     2056.16     40.73 o 
  11   8   2     3397.69     3528.83     56.73 o 
  12   8   2     2400.19     2400.49     55.45 o 
  13   8   2     1180.73     1243.29     53.65 o 
 -14   9   2     1289.34     1225.07     84.09 o 
 -13   9   2     2382.65     2513.89     96.43 o 
 -12   9   2       50.46      -14.76     20.11 o 
 -11   9   2    13974.33    14430.17    179.04 o 
 -10   9   2      940.56      964.96     36.68 o 
  -9   9   2    10398.98    10127.22    103.06 o 
  -8   9   2    12226.79    12133.69     98.65 o 
  -7   9   2    11396.11    11157.34     86.62 o 
  -6   9   2    22377.35    21979.30    148.93 o 
  -5   9   2     1324.62     1324.81     21.29 o 
  -4   9   2    38234.99    38312.39    180.44 o 
  -3   9   2     1312.90     1132.92     18.21 o 
  -2   9   2     8516.54     8614.00     59.81 o 
  -1   9   2        1.18       17.56      6.81 o 
   0   9   2       85.30      148.54      8.37 o 
   1   9   2     4409.25     4574.98     38.16 o 
   2   9   2     5025.42     4797.70     37.61 o 
   3   9   2    21596.85    21688.17    121.70 o 
   4   9   2      756.99      740.97     17.23 o 
   5   9   2    22474.60    22200.21    136.09 o 
   6   9   2     1882.89     1785.98     28.03 o 
   7   9   2    17576.83    18009.78    118.66 o 
   8   9   2     4807.62     4803.87     49.86 o 
   9   9   2     5719.07     5967.35     61.93 o 
  10   9   2    10347.61    10528.61    106.07 o 
  11   9   2     1851.09     1879.90     43.77 o 
  12   9   2     2905.01     2984.02     78.04 o 
  13   9   2       90.12       71.24     20.50 o 
 -13  10   2      322.63      375.35     50.98 o 
 -12  10   2      494.18      451.80     47.53 o 
 -11  10   2      377.16      402.83     30.64 o 
 -10  10   2    10176.80    10355.00    123.83 o 
  -9  10   2      988.11      937.14     32.79 o 
  -8  10   2     1351.46     1210.67     31.17 o 
  -7  10   2    10866.78    10491.60     94.73 o 
  -6  10   2    29084.84    28880.92    171.50 o 
  -5  10   2      161.11      165.11     11.25 o 
  -4  10   2       18.98       15.84      7.63 o 
  -3  10   2    28908.39    28387.72    157.56 o 
  -2  10   2    59004.86    59535.16    284.20 o 
  -1  10   2     1226.88     1082.78     19.13 o 
   0  10   2      731.19      809.07     17.58 o 
   1  10   2    43386.60    42886.07    223.20 o 
   2  10   2    37283.98    36915.14    191.16 o 
   3  10   2      533.86      433.11     14.66 o 
   4  10   2      666.91      635.45     17.30 o 
   5  10   2    19292.68    19346.32    124.06 o 
   6  10   2    13132.96    12961.49     93.82 o 
   7  10   2     2157.94     2040.57     33.80 o 
   8  10   2       37.16       47.67      9.34 o 
   9  10   2     8880.17     8978.25    109.24 o 
  10  10   2     1621.95     1674.53     40.26 o 
  11  10   2     1932.23     2072.35     57.47 o 
  12  10   2       27.59        0.81     21.34 o 
 -13  11   2      136.64      201.77     39.54 o 
 -12  11   2       73.67       79.97     25.99 o 
 -11  11   2      246.68      256.72     30.04 o 
 -10  11   2        5.67      -11.62     13.42 o 
  -9  11   2      646.44      684.88     30.08 o 
  -8  11   2     3259.78     3224.98     55.53 o 
  -7  11   2     2818.43     2861.26     45.15 o 
  -6  11   2     2051.91     1965.10     38.06 o 
  -5  11   2    27178.60    27089.08    172.68 o 
  -4  11   2     2593.72     2558.33     37.09 o 
  -3  11   2    38192.89    36916.93    204.10 o 
  -2  11   2     1023.30     1037.71     27.99 o 
  -1  11   2    58219.66    58070.18    286.20 o 
   0  11   2    29279.13    29826.35    174.42 o 
   1  11   2    18087.56    18272.16    127.60 o 
   2  11   2    37225.73    36866.39    226.13 o 
   3  11   2     2281.10     2198.14     31.26 o 
   4  11   2    30888.17    31064.71    186.08 o 
   5  11   2      286.90      268.24     13.71 o 
   6  11   2     8287.61     8182.79     69.96 o 
   7  11   2     1650.07     1756.94     32.50 o 
   8  11   2     2811.86     2769.85     42.04 o 
   9  11   2       23.33        8.62     11.74 o 
  10  11   2        5.95      -10.33     10.33 o 
  11  11   2       67.77       39.38     20.54 o 
  12  11   2       46.63       47.35     29.89 o 
 -13  12   2      822.78     1033.99     74.14 o 
 -12  12   2      939.51     1018.22     61.79 o 
 -11  12   2       11.82       -7.93     21.42 o 
 -10  12   2      466.38      443.02     32.64 o 
  -9  12   2     2014.79     1993.19     52.76 o 
  -8  12   2     6262.14     6509.66     97.82 o 
  -7  12   2     3847.54     3772.41     59.17 o 
  -6  12   2      634.61      605.76     24.79 o 
  -5  12   2     3585.58     3514.10     50.61 o 
  -4  12   2    39990.03    39822.83    255.43 o 
  -3  12   2     6031.60     5951.65     68.03 o 
  -2  12   2     1760.19     1744.59     35.24 o 
  -1  12   2    21021.53    20537.69    132.52 o 
   0  12   2    34989.72    34528.27    223.95 o 
   1  12   2      664.54      669.09     24.28 o 
   2  12   2      182.57      159.46     13.84 o 
   3  12   2    33784.01    33629.45    213.35 o 
   4  12   2     5728.37     5688.66     53.74 o 
   5  12   2      629.06      593.31     22.06 o 
   6  12   2     1363.59     1294.95     28.76 o 
   7  12   2     5330.23     5362.56     60.01 o 
   8  12   2      570.13      512.83     23.49 o 
   9  12   2      100.41      101.32     14.94 o 
  10  12   2        1.15       -8.08     17.41 o 
  11  12   2      374.67      371.82     26.10 o 
  12  12   2      903.47      978.71     36.85 o 
 -12  13   2      143.96      176.85     34.18 o 
 -11  13   2     4932.13     4998.22    142.26 o 
 -10  13   2      653.00      708.42     53.90 o 
  -9  13   2     1638.47     1688.04     86.42 o 
  -8  13   2     6892.64     6770.83     96.33 o 
  -7  13   2     3805.23     3722.11     64.37 o 
  -6  13   2     4964.61     5018.12     68.98 o 
  -5  13   2        4.69       -9.74      9.74 o 
  -4  13   2     6692.05     6500.31     72.88 o 
  -3  13   2       12.26       -4.77      8.47 o 
  -2  13   2      750.42      696.15     22.13 o 
  -1  13   2      876.84      890.36     25.01 o 
   0  13   2      533.08      555.36     20.78 o 
   1  13   2      152.86      139.20     12.18 o 
   2  13   2      785.58      751.27     22.15 o 
   3  13   2     4968.74     4959.81     55.27 o 
   4  13   2     2111.83     2140.23     32.66 o 
   5  13   2     5476.25     5442.43     58.54 o 
   6  13   2      650.59      666.17     23.36 o 
   7  13   2     7912.87     8042.50     93.46 o 
   8  13   2      408.17      420.03     33.32 o 
   9  13   2     2477.06     2614.04     78.86 o 
  10  13   2     2629.28     2746.75     61.67 o 
  11  13   2     2012.19     2292.72     81.13 o 
 -12  14   2     1120.19     1148.60     88.67 o 
 -11  14   2      718.86      659.57     55.26 o 
 -10  14   2     8114.21     8216.60    300.32 o 
  -9  14   2       66.98       83.36     26.56 o 
  -8  14   2      299.44      231.41     30.28 o 
  -7  14   2    13770.93    13699.66    148.14 o 
  -6  14   2     6980.27     6936.82     87.57 o 
  -5  14   2     1388.08     1363.33     38.16 o 
  -4  14   2     6190.13     6200.16     79.91 o 
  -3  14   2    15229.47    15000.53    127.19 o 
  -2  14   2     1262.76     1262.69     38.86 o 
  -1  14   2     2779.67     2661.00     41.92 o 
   0  14   2     4347.70     4382.43     58.36 o 
   1  14   2      156.17      133.06     13.01 o 
   2  14   2    12348.40    11953.44     99.32 o 
   3  14   2    11399.59    10790.00    112.78 o 
   4  14   2     2147.93     2133.54     36.96 o 
   5  14   2     1064.38     1049.27     28.75 o 
   6  14   2    15164.03    15414.62    135.89 o 
   7  14   2        8.69        5.40     11.78 o 
   8  14   2     1899.87     2044.40     55.06 o 
   9  14   2     5722.57     5816.97     92.53 o 
  10  14   2     3752.34     3949.18     79.32 o 
  11  14   2     1603.23     1770.30     49.05 o 
 -11  15   2       58.91      -20.79     41.05 o 
 -10  15   2       98.31       74.54     29.83 o 
  -9  15   2     2087.91     2163.98    101.98 o 
  -8  15   2      372.62      313.90     37.10 o 
  -7  15   2     2496.84     2493.86     81.67 o 
  -6  15   2      344.33      351.21     33.82 o 
  -5  15   2     9118.08     9099.16    112.47 o 
  -4  15   2      191.02      165.06     18.07 o 
  -3  15   2     8332.18     8484.03     97.84 o 
  -2  15   2     3069.17     3036.48     46.00 o 
  -1  15   2     7982.45     8261.32     84.57 o 
   0  15   2     5144.65     5207.74     66.70 o 
   1  15   2     5928.77     5946.19     69.88 o 
   2  15   2     5643.32     5664.80     68.23 o 
   3  15   2      764.37      761.60     27.97 o 
   4  15   2     4837.22     4851.76     59.11 o 
   5  15   2     1014.14      962.29     31.55 o 
   6  15   2     2216.31     2236.65     47.84 o 
   7  15   2       27.16        2.35     13.54 o 
   8  15   2     2151.12     2076.50     53.93 o 
   9  15   2      403.29      467.96     30.45 o 
  10  15   2      341.58      325.12     29.79 o 
 -11  16   2       76.04       96.29     36.76 o 
 -10  16   2      200.53       89.48     39.68 o 
  -9  16   2      435.84      373.70    110.04 o 
  -8  16   2     2991.70     2950.66    148.90 o 
  -7  16   2     4716.41     4886.14    113.01 o 
  -6  16   2     2060.69     2006.83     96.89 o 
  -5  16   2      709.98      636.81     35.65 o 
  -4  16   2    28147.58    28198.54    245.44 o 
  -3  16   2     1287.21     1368.94     41.68 o 
  -2  16   2     9377.48     9665.31     97.49 o 
  -1  16   2    15773.95    15936.74    142.19 o 
   0  16   2    30575.75    30633.87    223.42 o 
   1  16   2     9069.00     8939.00     92.79 o 
   2  16   2      369.78      383.65     22.04 o 
   3  16   2    30700.63    31089.07    226.91 o 
   4  16   2     2616.96     2594.16     49.72 o 
   5  16   2     3461.82     3527.94     64.60 o 
   6  16   2     2919.09     3032.76     60.55 o 
   7  16   2     4231.85     4259.13     77.19 o 
   8  16   2       78.10       68.52     17.87 o 
   9  16   2        0.37       -4.63     14.79 o 
  10  16   2      332.13      314.59     27.26 o 
 -10  17   2      109.03      146.18     34.39 o 
  -9  17   2      527.47      521.17     68.44 o 
  -8  17   2     1665.29     1874.93    132.80 o 
  -7  17   2     2697.50     2885.64    145.89 o 
  -6  17   2      313.89      224.01     37.56 o 
  -5  17   2     2935.39     2906.36    102.16 o 
  -4  17   2      863.96      880.69     44.92 o 
  -3  17   2     4629.07     4671.17     78.06 o 
  -2  17   2      289.31      262.41     24.77 o 
  -1  17   2     5118.42     4976.82     77.17 o 
   0  17   2     2434.35     2415.03     49.88 o 
   1  17   2     2917.81     2945.11     51.44 o 
   2  17   2     3271.18     3190.36     67.14 o 
   3  17   2     2585.30     2599.63     61.02 o 
   4  17   2     2221.00     2129.44     56.86 o 
   5  17   2     1261.70     1266.70     47.67 o 
   6  17   2     2768.63     2943.78     67.90 o 
   7  17   2      986.19      983.24     42.72 o 
   8  17   2      830.56      857.71     40.64 o 
   9  17   2      100.07       93.47     20.38 o 
  -9  18   2      111.24      120.89     35.08 o 
  -8  18   2      572.55      648.20     71.37 o 
  -7  18   2     7395.41     7387.51    247.87 o 
  -6  18   2     3300.16     3435.22    160.46 o 
  -5  18   2      988.47     1028.45     97.60 o 
  -4  18   2     1266.82     1368.54     80.36 o 
  -3  18   2     6042.88     6043.39    123.71 o 
  -2  18   2     1021.96      929.81     55.60 o 
  -1  18   2      851.59      921.78     46.91 o 
   0  18   2      834.22      876.25     46.21 o 
   1  18   2      497.87      424.97     33.59 o 
   2  18   2     6255.31     6139.33    110.29 o 
   3  18   2     3177.56     3303.46     69.94 o 
   4  18   2     2245.57     2342.93     78.61 o 
   5  18   2     1024.57      944.20     46.05 o 
   6  18   2     9224.57     9853.22    163.45 o 
   7  18   2      124.44      123.68     23.37 o 
   8  18   2     1119.51     1268.60     57.03 o 
   9  18   2     2252.31     2380.33     87.80 o 
  -9  19   2     1250.31     1313.09    126.31 o 
  -8  19   2       94.44       92.22     36.31 o 
  -7  19   2      496.89      411.03     71.10 o 
  -6  19   2     1342.41     1417.27    121.54 o 
  -5  19   2     1174.79     1151.16    108.57 o 
  -4  19   2      788.44      689.36     70.18 o 
  -3  19   2      336.82      333.50     55.40 o 
  -2  19   2      846.08      929.74     57.67 o 
  -1  19   2      813.52      829.23     49.19 o 
   0  19   2      170.29      201.37     29.00 o 
   1  19   2      862.48      920.51     72.55 o 
   2  19   2       21.99       -3.56     16.95 o 
   3  19   2     1715.23     1743.13     70.28 o 
   4  19   2       23.54       -3.68     23.42 o 
   5  19   2     2413.06     2460.96     76.10 o 
   6  19   2      115.42      106.65     29.92 o 
   7  19   2     1026.76     1072.43     51.26 o 
   8  19   2     1023.46     1080.14     57.51 o 
  -8  20   2     1775.98     2000.83    214.63 o 
  -7  20   2      878.37      844.86     74.20 o 
  -6  20   2      504.56      559.26    130.67 o 
  -5  20   2      625.13      686.12    114.62 o 
  -4  20   2     8396.06     8871.55    275.34 o 
  -3  20   2       39.48       65.47     39.66 o 
  -2  20   2     1013.82      989.12     83.63 o 
  -1  20   2     5375.79     5431.55    168.20 o 
   0  20   2     7515.47     7969.81    154.97 o 
   1  20   2      668.74      668.37     75.55 o 
   2  20   2       88.31       49.18     25.02 o 
   3  20   2     6599.02     7062.26    158.81 o 
   4  20   2     1045.30     1021.85     64.45 o 
   5  20   2      281.99      246.91     36.69 o 
   6  20   2      181.56      164.88     28.33 o 
   7  20   2     1088.66     1029.57     56.68 o 
  -7  21   2     1885.89     2156.46    132.72 o 
  -6  21   2       17.68        2.37     35.05 o 
  -5  21   2     1796.74     1805.82    115.93 o 
  -4  21   2      240.52      256.64     52.26 o 
  -3  21   2     4001.04     4183.27    156.05 o 
  -2  21   2      507.35      452.86     76.14 o 
  -1  21   2     2786.57     2872.13    150.73 o 
   0  21   2     2089.09     2239.24    121.38 o 
   1  21   2     1741.89     1709.90     82.54 o 
   2  21   2     3519.80     3558.79    110.78 o 
   3  21   2      552.52      594.23     71.19 o 
   4  21   2     1883.03     2016.29    141.00 o 
   5  21   2        0.92      -20.91     20.91 o 
   6  21   2     1391.20     1347.08     73.01 o 
  -5  22   2        4.15      -21.30     31.31 o 
  -4  22   2       12.17       -0.72     28.71 o 
  -3  22   2     1196.92     1182.94     97.67 o 
  -2  22   2     1833.16     1849.38    117.99 o 
  -1  22   2      175.44      184.75     82.89 o 
   0  22   2       12.56       27.47     37.81 o 
   1  22   2     1383.91     1213.87     97.30 o 
   2  22   2     2236.63     2163.40    125.01 o 
   3  22   2        2.88       18.34     59.60 o 
   4  22   2      380.33      254.46     64.84 o 
  -3  23   2       21.47        7.70     40.43 o 
  -2  23   2      176.93      153.79     77.94 o 
  -1  23   2      282.92      212.52     59.91 o 
   0  23   2       38.38       42.57     55.02 o 
   1  23   2      409.76      275.37     63.16 o 
   2  23   2       14.69       24.96     42.96 o 
 -15   1   3     6323.74     6754.74    173.02 o 
 -14   1   3      474.85      458.51     50.83 o 
 -13   1   3      119.05      112.73     21.23 o 
 -12   1   3     9610.43     9850.12    124.99 o 
 -11   1   3     8857.70     8787.15    139.61 o 
 -10   1   3     1128.91     1161.43     29.71 o 
  -9   1   3     4283.34     4207.74     45.23 o 
  -8   1   3    16658.05    16338.20    110.99 o 
  -7   1   3     5287.85     5232.35     42.40 o 
  -6   1   3     1733.80     1889.19     20.66 o 
  -5   1   3    21377.96    21314.71     99.17 o 
  -4   1   3      113.65      117.41      5.17 o 
  -3   1   3      944.23     1023.46      9.26 o 
  -2   1   3     5925.63     5819.59     29.87 o 
  -1   1   3       17.32       37.36      2.68 o 
   0   1   3    14818.79    14914.34     78.66 o 
   1   1   3     7242.01     7226.73     37.86 o 
   2   1   3     5772.78     5734.62     35.17 o 
   3   1   3     2110.84     1892.51     18.17 o 
   4   1   3      840.58      746.80     12.09 o 
   5   1   3    10042.42    10138.68     57.70 o 
   6   1   3    30792.79    30392.71    149.55 o 
   7   1   3      255.64      237.68      9.31 o 
   8   1   3       64.12       75.42      8.72 o 
   9   1   3    14610.79    14601.47    102.25 o 
  10   1   3     7188.70     7134.38     64.27 o 
  11   1   3        0.42       -7.18     11.06 o 
  12   1   3     4859.73     4740.78    117.36 o 
  13   1   3     2978.51     2966.65    124.35 o 
 -15   2   3       20.87       27.66     30.44 o 
 -14   2   3      334.01      363.21     45.42 o 
 -13   2   3      245.50      157.83     24.08 o 
 -12   2   3      801.19      731.36     39.99 o 
 -11   2   3      166.56      189.56     18.69 o 
 -10   2   3      523.48      511.30     21.45 o 
  -9   2   3     1663.02     1599.81     28.19 o 
  -8   2   3      961.88      925.02     21.28 o 
  -7   2   3     1031.28     1017.27     17.75 o 
  -6   2   3     1359.38     1212.92     19.85 o 
  -5   2   3     2227.23     1977.13     20.00 o 
  -4   2   3     3129.54     3249.18     22.96 o 
  -3   2   3     9472.00     9871.63     44.76 o 
  -2   2   3     2432.91     2436.07     15.17 o 
  -1   2   3     4798.75     4711.11     27.74 o 
   0   2   3      457.90      473.12      7.95 o 
   1   2   3      246.04      238.97      5.54 o 
   2   2   3     3056.12     3210.83     24.23 o 
   3   2   3     3176.97     3195.89     24.35 o 
   4   2   3      601.72      719.69     12.39 o 
   5   2   3      529.90      582.10     10.30 o 
   6   2   3     1580.22     1561.80     19.62 o 
   7   2   3     2144.49     2106.53     25.14 o 
   8   2   3      576.32      549.91     14.79 o 
   9   2   3      448.30      391.71     15.11 o 
  10   2   3     1138.84     1108.30     29.63 o 
  11   2   3       28.12        5.37     15.81 o 
  12   2   3      453.82      363.87     42.97 o 
  13   2   3       31.83       30.35     30.64 o 
 -15   3   3     4390.14     4827.39    183.97 o 
 -14   3   3      576.96      569.19     55.27 o 
 -13   3   3      189.54      153.23     23.32 o 
 -12   3   3     6762.05     6967.63    112.42 o 
 -11   3   3     5519.12     5485.71     74.49 o 
 -10   3   3       23.43        8.12      8.97 o 
  -9   3   3     7399.47     7466.67     66.17 o 
  -8   3   3     5317.90     5276.64     50.53 o 
  -7   3   3      289.59      265.32     10.62 o 
  -6   3   3     8145.26     8322.29     55.68 o 
  -5   3   3     8314.34     8075.32     49.51 o 
  -4   3   3     7982.87     8170.56     44.25 o 
  -3   3   3      437.45      438.94      7.04 o 
  -2   3   3     1169.17     1199.94     10.42 o 
  -1   3   3     8687.08     9209.78     44.22 o 
   0   3   3     8573.67     8614.07     47.27 o 
   1   3   3     3839.05     3720.25     25.42 o 
   2   3   3     1493.50     1379.15     13.88 o 
   3   3   3    22621.91    23172.56    112.26 o 
   4   3   3      154.64      156.71      7.29 o 
   5   3   3     6642.86     6633.68     42.70 o 
   6   3   3    10712.33    10853.04     65.28 o 
   7   3   3      814.30      849.49     17.21 o 
   8   3   3      609.35      597.50     15.09 o 
   9   3   3    12832.28    13164.87     95.17 o 
  10   3   3     2719.48     2695.42     55.48 o 
  11   3   3      200.32      122.40     18.63 o 
  12   3   3     5293.47     5280.43    111.32 o 
  13   3   3     2041.15     1965.60    110.29 o 
 -15   4   3       40.10       87.90     40.37 o 
 -14   4   3     1011.84     1117.87     74.95 o 
 -13   4   3      547.17      551.46     47.65 o 
 -12   4   3     1515.35     1604.66     57.58 o 
 -11   4   3      848.43      867.98     33.58 o 
 -10   4   3      818.88      808.55     26.05 o 
  -9   4   3     2900.45     2895.20     40.17 o 
  -8   4   3       86.98       89.10      8.99 o 
  -7   4   3      356.04      420.54     12.88 o 
  -6   4   3     2992.23     2872.95     27.90 o 
  -5   4   3     1876.68     2074.81     19.63 o 
  -4   4   3      593.76      639.77     10.37 o 
  -3   4   3     1440.22     1449.37     13.55 o 
  -2   4   3      183.71      194.90      5.37 o 
  -1   4   3     4054.40     4287.55     26.97 o 
   0   4   3     7596.44     7626.40     41.74 o 
   1   4   3       90.15       97.79      4.27 o 
   2   4   3        6.51       11.28      3.07 o 
   3   4   3     3221.73     3058.73     25.23 o 
   4   4   3      512.48      486.74      8.89 o 
   5   4   3     1615.59     1549.75     18.34 o 
   6   4   3     1518.31     1482.83     19.09 o 
   7   4   3     3367.89     3331.48     34.34 o 
   8   4   3      653.85      657.16     16.53 o 
   9   4   3      461.41      419.29     17.33 o 
  10   4   3     1836.75     1818.97     43.14 o 
  11   4   3       35.22       46.50     22.09 o 
  12   4   3      498.82      441.50     42.58 o 
  13   4   3      573.61      481.38     62.20 o 
 -14   5   3      288.74      298.25     40.19 o 
 -13   5   3     1502.86     1523.21     67.86 o 
 -12   5   3     5984.55     5839.18    102.83 o 
 -11   5   3     1467.41     1441.41     42.24 o 
 -10   5   3     1189.58     1205.34     35.84 o 
  -9   5   3    11084.75    11320.07     92.59 o 
  -8   5   3     2171.75     2045.49     31.28 o 
  -7   5   3       59.70       43.54      6.54 o 
  -6   5   3     8664.36     8650.24     56.23 o 
  -5   5   3     1659.90     1608.41     18.44 o 
  -4   5   3     3024.64     3053.77     24.33 o 
  -3   5   3      738.26      768.05     10.95 o 
  -2   5   3     1641.97     1495.48     15.06 o 
  -1   5   3    18067.44    18481.94     94.11 o 
   0   5   3     8172.84     8312.73     44.74 o 
   1   5   3       28.10       85.68      4.41 o 
   2   5   3     3473.60     3308.35     23.95 o 
   3   5   3    15742.21    15820.21     76.57 o 
   4   5   3      343.96      334.11      8.47 o 
   5   5   3     5513.92     5498.71     38.28 o 
   6   5   3    11703.33    11744.53     72.65 o 
   7   5   3      567.14      546.23     14.10 o 
   8   5   3      810.53      796.20     18.96 o 
   9   5   3     7903.79     8071.07     68.15 o 
  10   5   3     2187.08     2077.47     40.32 o 
  11   5   3      662.86      563.88     43.55 o 
  12   5   3     3534.83     3605.02     92.07 o 
  13   5   3     1345.62     1279.25     92.81 o 
 -14   6   3     1841.41     1795.73     99.19 o 
 -13   6   3      568.61      673.78     63.29 o 
 -12   6   3     2028.20     1943.35     62.84 o 
 -11   6   3     2107.76     2111.79     51.73 o 
 -10   6   3       14.68       -0.28     11.21 o 
  -9   6   3     2664.59     2653.66     41.23 o 
  -8   6   3      763.51      756.25     22.36 o 
  -7   6   3       21.35       30.16      6.24 o 
  -6   6   3     9898.85     9316.87     61.22 o 
  -5   6   3      522.24      587.69     12.37 o 
  -4   6   3      224.61      237.41      7.59 o 
  -3   6   3    11396.61    11536.32     61.20 o 
  -2   6   3    11362.20    11987.01     64.52 o 
  -1   6   3     1707.86     1714.23     18.28 o 
   0   6   3    28150.36    28829.28    134.73 o 
   1   6   3     3007.95     3288.92     30.25 o 
   2   6   3    10067.93    10350.81     56.86 o 
   3   6   3     2606.46     2445.69     22.26 o 
   4   6   3     2961.03     2840.27     24.46 o 
   5   6   3     4773.45     4606.68     35.64 o 
   6   6   3      621.45      607.57     14.13 o 
   7   6   3     6239.89     6033.13     47.04 o 
   8   6   3     1941.80     1971.22     28.06 o 
   9   6   3      604.51      582.83     17.94 o 
  10   6   3     3224.69     3252.56     46.38 o 
  11   6   3       27.07       15.93     15.03 o 
  12   6   3      313.80      286.19     35.27 o 
  13   6   3      652.33      721.86     97.94 o 
 -14   7   3      182.54      136.36     37.66 o 
 -13   7   3     3829.13     3925.48    100.65 o 
 -12   7   3     4240.87     4253.67    101.67 o 
 -11   7   3       14.69      -14.05     14.05 o 
 -10   7   3     1528.39     1638.79     43.31 o 
  -9   7   3    13716.63    13375.29    106.52 o 
  -8   7   3      483.94      452.51     19.81 o 
  -7   7   3       79.09       79.86      8.99 o 
  -6   7   3    12836.12    12861.31     83.26 o 
  -5   7   3     2581.69     2591.54     26.22 o 
  -4   7   3     4202.63     4155.79     30.75 o 
  -3   7   3      477.53      604.90     12.17 o 
  -2   7   3      826.95      676.73     13.01 o 
  -1   7   3     1420.22     1681.04     18.56 o 
   0   7   3     1881.74     1773.04     18.78 o 
   1   7   3     1751.96     2143.16     25.22 o 
   2   7   3     4171.59     4442.59     33.87 o 
   3   7   3     5297.43     5114.95     36.34 o 
   4   7   3      525.65      510.49     12.14 o 
   5   7   3     4407.78     4357.83     34.56 o 
   6   7   3     5669.00     5750.53     44.53 o 
   7   7   3      439.23      434.87     13.55 o 
   8   7   3     2090.72     2037.30     32.14 o 
   9   7   3     5739.65     5661.76     57.66 o 
  10   7   3     1314.33     1385.85     38.61 o 
  11   7   3     1179.53     1177.40     41.44 o 
  12   7   3     3036.20     3105.26    113.38 o 
  13   7   3     1277.35     1298.02     93.58 o 
 -14   8   3      633.79      787.71     68.54 o 
 -13   8   3     1131.29     1098.24     61.62 o 
 -12   8   3        2.66       42.55     18.94 o 
 -11   8   3     2425.95     2308.35     64.67 o 
 -10   8   3     2173.43     2197.85     46.97 o 
  -9   8   3     1934.20     1941.38     38.00 o 
  -8   8   3     3803.00     3883.95     51.67 o 
  -7   8   3      929.34      900.67     22.94 o 
  -6   8   3    17023.13    16367.45    101.82 o 
  -5   8   3     4787.65     4887.38     40.25 o 
  -4   8   3      991.25     1019.64     17.40 o 
  -3   8   3    33554.65    32820.59    161.10 o 
  -2   8   3        0.33       25.18      4.96 o 
  -1   8   3     3007.17     2805.62     26.54 o 
   0   8   3    13641.97    12987.18     81.88 o 
   1   8   3      189.53      183.89      8.90 o 
   2   8   3     8867.05     8562.65     55.98 o 
   3   8   3     6053.17     5704.49     43.62 o 
   4   8   3     1008.17      996.58     17.25 o 
   5   8   3     5119.37     5045.72     40.63 o 
   6   8   3     3547.10     3254.00     32.61 o 
   7   8   3     5068.83     5055.82     47.41 o 
   8   8   3     5224.40     5135.91     51.88 o 
   9   8   3       62.70       57.90     11.22 o 
  10   8   3     4384.03     4434.00     71.74 o 
  11   8   3      412.92      400.56     25.88 o 
  12   8   3      201.12      217.96     34.17 o 
  13   8   3     1248.03     1319.67    130.37 o 
 -14   9   3      313.54      276.60     47.21 o 
 -13   9   3     2232.72     2192.18     82.56 o 
 -12   9   3     1589.30     1695.83     77.78 o 
 -11   9   3      103.57      115.43     21.98 o 
 -10   9   3     1556.45     1655.90     45.13 o 
  -9   9   3     5184.79     5131.96     70.05 o 
  -8   9   3      110.56       93.49     12.77 o 
  -7   9   3      323.62      319.25     16.29 o 
  -6   9   3     2903.58     3008.82     38.38 o 
  -5   9   3       49.45       40.39      6.31 o 
  -4   9   3      364.82      351.09     11.97 o 
  -3   9   3      521.44      526.19     14.89 o 
  -2   9   3      181.55      165.35      8.29 o 
  -1   9   3       28.06       47.13      5.44 o 
   0   9   3     2631.58     2706.56     30.61 o 
   1   9   3      169.96      198.08      9.77 o 
   2   9   3     2354.01     2286.02     25.75 o 
   3   9   3     2769.08     2689.94     29.65 o 
   4   9   3      910.56      881.00     17.27 o 
   5   9   3     1143.76     1212.65     21.08 o 
   6   9   3     3965.10     3904.32     39.43 o 
   7   9   3     3201.85     3141.11     38.56 o 
   8   9   3     3373.39     3335.24     40.87 o 
   9   9   3      988.51      962.92     25.06 o 
  10   9   3     2430.44     2439.74     42.77 o 
  11   9   3     1996.22     2080.19     55.31 o 
  12   9   3      997.34      869.55     77.21 o 
 -13  10   3     1572.23     1625.43     82.76 o 
 -12  10   3       27.33       11.68     23.13 o 
 -11  10   3     1737.58     1721.21     64.93 o 
 -10  10   3     3026.63     3183.08     60.56 o 
  -9  10   3      977.41      904.09     31.92 o 
  -8  10   3     5500.04     5583.25     66.27 o 
  -7  10   3     2247.28     2286.47     37.50 o 
  -6  10   3     7989.31     7780.83     70.02 o 
  -5  10   3     2748.89     2907.87     40.98 o 
  -4  10   3       78.68       84.09      8.15 o 
  -3  10   3    14352.52    14157.21     90.47 o 
  -2  10   3     2695.87     2699.49     30.17 o 
  -1  10   3      620.48      484.72     14.02 o 
   0  10   3    19563.63    19233.91    120.12 o 
   1  10   3        0.89       42.24      7.97 o 
   2  10   3     3879.50     3766.65     38.46 o 
   3  10   3     6900.88     7060.82     56.05 o 
   4  10   3     3501.49     3417.11     38.29 o 
   5  10   3     7951.82     7750.68     61.55 o 
   6  10   3     2802.36     2742.85     37.00 o 
   7  10   3     6957.41     6948.55     64.73 o 
   8  10   3     2909.91     2857.18     41.13 o 
   9  10   3      140.72      148.90     14.33 o 
  10  10   3     2807.95     2901.26     76.72 o 
  11  10   3       89.20       45.70     18.13 o 
  12  10   3       65.92       70.37     62.41 o 
 -13  11   3     1922.63     1892.40     82.98 o 
 -12  11   3      203.10      155.21     29.39 o 
 -11  11   3      360.73      328.17     33.68 o 
 -10  11   3     2231.68     2299.49     65.00 o 
  -9  11   3      829.83      729.13     30.87 o 
  -8  11   3       59.34       28.57     11.88 o 
  -7  11   3      854.53      829.72     27.41 o 
  -6  11   3     3326.77     3306.64     44.44 o 
  -5  11   3      315.50      251.20     16.31 o 
  -4  11   3      343.34      325.16     16.60 o 
  -3  11   3       38.38       66.06      8.77 o 
  -2  11   3       21.75       14.70      7.70 o 
  -1  11   3     2631.98     2615.52     32.78 o 
   0  11   3     1703.95     1753.76     36.40 o 
   1  11   3     1538.33     1534.39     27.49 o 
   2  11   3        0.07       11.77      7.22 o 
   3  11   3      495.94      519.19     16.70 o 
   4  11   3     7838.85     7684.29     67.02 o 
   5  11   3     1242.48     1209.69     24.92 o 
   6  11   3       48.52       35.34      9.27 o 
   7  11   3     5454.12     5335.23     57.82 o 
   8  11   3     6469.91     6573.51     85.48 o 
   9  11   3       45.00       44.80     11.78 o 
  10  11   3      952.52     1026.87     40.52 o 
  11  11   3     2166.73     2166.23     64.91 o 
  12  11   3     1162.60     1322.55    138.84 o 
 -13  12   3     1065.73     1129.83     74.39 o 
 -12  12   3      462.99      406.33     41.98 o 
 -11  12   3      246.30      195.49     36.14 o 
 -10  12   3     3576.72     3632.55     91.59 o 
  -9  12   3       33.25       42.17     14.74 o 
  -8  12   3     4230.54     4076.97     60.60 o 
  -7  12   3     4789.32     4769.73     63.85 o 
  -6  12   3     3150.87     3075.41     53.07 o 
  -5  12   3     7230.61     7100.50     76.30 o 
  -4  12   3        7.03       35.14      9.74 o 
  -3  12   3    17753.23    17339.13    139.41 o 
  -2  12   3       26.52       14.18      7.86 o 
  -1  12   3     4942.81     4801.54     52.12 o 
   0  12   3     8022.83     7829.00     73.23 o 
   1  12   3     4374.18     4349.85     51.88 o 
   2  12   3     2968.69     2719.69     39.28 o 
   3  12   3     2296.66     2405.67     34.49 o 
   4  12   3     2787.00     2867.36     37.55 o 
   5  12   3       99.08       83.04     10.20 o 
   6  12   3      995.95      994.51     24.88 o 
   7  12   3     1426.03     1521.85     34.20 o 
   8  12   3      470.25      463.92     27.58 o 
   9  12   3      259.15      218.86     18.64 o 
  10  12   3      902.27      910.94     48.01 o 
  11  12   3      396.29      457.78     64.40 o 
 -12  13   3       52.91        5.15     22.43 o 
 -11  13   3     2759.05     2733.81     94.13 o 
 -10  13   3     1072.90     1191.73     75.44 o 
  -9  13   3      141.02      136.32     22.94 o 
  -8  13   3     1148.27     1174.07     40.24 o 
  -7  13   3     6030.68     6281.72     82.46 o 
  -6  13   3      637.65      616.51     27.32 o 
  -5  13   3      781.92      794.41     27.57 o 
  -4  13   3     7972.83     7982.31     82.47 o 
  -3  13   3       22.79        2.99      9.38 o 
  -2  13   3     5195.64     5238.26     55.63 o 
  -1  13   3     1972.29     1860.70     31.10 o 
   0  13   3      261.32      245.80     14.64 o 
   1  13   3     8225.39     8060.70     76.77 o 
   2  13   3      734.47      741.15     23.45 o 
   3  13   3       52.23       16.63      8.59 o 
   4  13   3     1574.18     1529.97     30.64 o 
   5  13   3     2447.17     2495.45     39.46 o 
   6  13   3        0.39       -8.56      8.56 o 
   7  13   3     5875.99     5909.50     71.05 o 
   8  13   3     2308.10     2424.90     58.38 o 
   9  13   3       72.18       60.79     23.07 o 
  10  13   3     1980.84     2048.32    138.81 o 
  11  13   3     1860.57     1928.52    139.53 o 
 -12  14   3       11.24       -5.91     27.00 o 
 -11  14   3      318.59      350.51     48.14 o 
 -10  14   3      862.79      889.94     76.48 o 
  -9  14   3      294.78      252.17     45.83 o 
  -8  14   3      784.71      716.73     48.94 o 
  -7  14   3     1038.81     1091.25     41.31 o 
  -6  14   3      948.00     1040.33     35.51 o 
  -5  14   3      445.05      435.47     23.73 o 
  -4  14   3      434.68      432.07     22.15 o 
  -3  14   3     1944.08     2032.78     43.37 o 
  -2  14   3       12.01       -7.83      7.83 o 
  -1  14   3      218.50      200.81     14.62 o 
   0  14   3     5202.32     5302.36     60.69 o 
   1  14   3     1111.20     1112.84     27.06 o 
   2  14   3      740.30      720.71     23.45 o 
   3  14   3     1517.49     1529.86     33.56 o 
   4  14   3     3731.72     3731.35     51.44 o 
   5  14   3       50.80       34.06     10.46 o 
   6  14   3        1.28       -8.07     10.17 o 
   7  14   3     1380.50     1364.06     50.35 o 
   8  14   3      103.64       63.94     24.87 o 
   9  14   3        6.54        4.36     18.20 o 
  10  14   3      193.54      183.43     22.02 o 
  11  14   3       71.26      203.63     54.67 o 
 -11  15   3     1553.45     1605.02     80.31 o 
 -10  15   3     2001.56     2080.13     99.46 o 
  -9  15   3      124.82       99.38     33.46 o 
  -8  15   3     1076.13     1204.34     71.21 o 
  -7  15   3     3102.13     3230.65     97.77 o 
  -6  15   3      597.54      549.76     29.95 o 
  -5  15   3        0.31       -5.25     12.17 o 
  -4  15   3     5616.68     5712.13     79.81 o 
  -3  15   3      886.99      933.11     29.25 o 
  -2  15   3     6847.49     6629.87     70.46 o 
  -1  15   3     5789.10     5849.64     65.00 o 
   0  15   3      134.45      110.15     14.24 o 
   1  15   3    14156.70    14310.17    123.36 o 
   2  15   3       32.02       33.21     11.30 o 
   3  15   3     1472.82     1414.65     33.72 o 
   4  15   3     5238.57     5274.42     66.12 o 
   5  15   3     2802.93     2798.38     55.54 o 
   6  15   3      956.09      928.64     42.23 o 
   7  15   3     3015.90     3046.44     59.85 o 
   8  15   3     2656.49     2827.24     73.87 o 
   9  15   3        1.54       34.72     24.95 o 
  10  15   3      612.74      683.78     67.34 o 
 -11  16   3       58.72       57.66     29.21 o 
 -10  16   3      612.44      561.15     58.35 o 
  -9  16   3      218.92      258.15     58.36 o 
  -8  16   3      230.26      222.04     56.67 o 
  -7  16   3      119.01       67.06     25.47 o 
  -6  16   3     2395.45     2450.21     87.41 o 
  -5  16   3       20.83       10.99     16.63 o 
  -4  16   3       27.76       32.22     15.66 o 
  -3  16   3      783.60      896.45     31.76 o 
  -2  16   3     3569.47     3621.16     51.26 o 
  -1  16   3      159.89      188.04     15.29 o 
   0  16   3       23.65       40.32     11.21 o 
   1  16   3     2777.77     2712.70     46.22 o 
   2  16   3      921.54      825.32     28.64 o 
   3  16   3       28.27       91.66     15.58 o 
   4  16   3       60.28       54.95     15.12 o 
   5  16   3      503.15      466.49     27.53 o 
   6  16   3      148.40      156.68     33.91 o 
   7  16   3       35.34       96.71     23.02 o 
   8  16   3      262.59      226.85     29.72 o 
   9  16   3       12.51       -2.30     25.15 o 
 -10  17   3     1061.22     1094.06     69.00 o 
  -9  17   3     1359.44     1270.20    166.38 o 
  -8  17   3      995.68     1122.18    110.09 o 
  -7  17   3     6722.38     6947.73    233.15 o 
  -6  17   3     1153.40     1205.10     76.05 o 
  -5  17   3     1292.26     1247.61     58.17 o 
  -4  17   3     5237.67     5530.74     98.65 o 
  -3  17   3       60.71       47.05     19.28 o 
  -2  17   3     6117.94     6139.97     88.74 o 
  -1  17   3      541.78      526.42     25.21 o 
   0  17   3     1391.41     1428.90     38.12 o 
   1  17   3     4909.20     4873.81     74.46 o 
   2  17   3      664.75      690.03     30.82 o 
   3  17   3      140.44      114.48     18.05 o 
   4  17   3     1983.11     2150.86     56.15 o 
   5  17   3      365.52      384.51     30.37 o 
   6  17   3        2.94       -0.47     20.16 o 
   7  17   3     2093.60     2122.81     60.49 o 
   8  17   3      997.16     1072.72     45.16 o 
   9  17   3       95.47       64.48     17.25 o 
 -10  18   3      162.87      157.10     42.24 o 
  -9  18   3      561.01      543.70     58.50 o 
  -8  18   3      892.01      820.23     95.60 o 
  -7  18   3       48.65      104.35     55.02 o 
  -6  18   3        4.33        3.35     28.89 o 
  -5  18   3     1805.66     1696.04    101.45 o 
  -4  18   3      288.57      263.80     31.34 o 
  -3  18   3        2.06       48.61     20.59 o 
  -2  18   3      703.75      691.83     42.77 o 
  -1  18   3     2347.89     2429.79     64.22 o 
   0  18   3        9.92      -12.50     12.50 o 
   1  18   3        1.44       13.76     18.41 o 
   2  18   3      448.17      437.64     31.65 o 
   3  18   3      727.53      819.46     41.30 o 
   4  18   3      364.52      394.62     30.78 o 
   5  18   3       15.08       38.19     18.85 o 
   6  18   3       27.81       10.16     17.86 o 
   7  18   3      278.23      250.06     27.23 o 
   8  18   3      680.34      702.50     50.99 o 
  -9  19   3      139.87       70.45     46.13 o 
  -8  19   3        5.93       -7.13     29.78 o 
  -7  19   3     1288.38     1396.74    102.78 o 
  -6  19   3       10.50       39.50     52.73 o 
  -5  19   3      139.92      171.59     77.94 o 
  -4  19   3      861.91      977.71     70.47 o 
  -3  19   3        0.98      -22.97     22.97 o 
  -2  19   3     1026.93     1147.54     70.74 o 
  -1  19   3      648.80      704.49     49.35 o 
   0  19   3        0.39      -12.72     15.42 o 
   1  19   3     2965.31     3213.00    105.60 o 
   2  19   3        4.05       12.08     16.71 o 
   3  19   3      615.39      677.59     45.75 o 
   4  19   3     3000.59     3149.39    130.63 o 
   5  19   3      904.15      948.28     46.58 o 
   6  19   3      299.93      300.36     32.41 o 
   7  19   3      582.02      538.95     50.89 o 
  -8  20   3      373.10      422.74     66.03 o 
  -7  20   3       15.33       34.37     54.27 o 
  -6  20   3       35.37       36.04     36.59 o 
  -5  20   3      564.57      718.66     96.46 o 
  -4  20   3      233.62      201.16     56.67 o 
  -3  20   3        6.63      -17.19     57.31 o 
  -2  20   3      576.03      677.55     54.15 o 
  -1  20   3      500.25      524.77     54.27 o 
   0  20   3       94.03      109.25     28.25 o 
   1  20   3      586.84      701.17     53.98 o 
   2  20   3     1461.31     1361.36     57.96 o 
   3  20   3       27.72       15.58     17.67 o 
   4  20   3        1.80        0.85     18.29 o 
   5  20   3     1076.29     1221.91     54.79 o 
   6  20   3       36.38       43.12     21.36 o 
  -7  21   3     1184.60     1383.46    109.50 o 
  -6  21   3       61.41       95.09     53.60 o 
  -5  21   3      497.66      532.14     70.46 o 
  -4  21   3      983.50      944.73     88.05 o 
  -3  21   3       30.51       12.25     43.95 o 
  -2  21   3     1164.85     1289.45     98.51 o 
  -1  21   3        6.43        5.36     23.62 o 
   0  21   3      892.06      866.38     60.90 o 
   1  21   3      589.10      677.61     53.63 o 
   2  21   3      722.99      774.98    108.53 o 
   3  21   3        9.26      -18.31     18.31 o 
   4  21   3      164.41      164.28     25.99 o 
   5  21   3      473.19      416.89     38.57 o 
  -5  22   3      853.16     1043.64    130.67 o 
  -4  22   3      659.00      698.19     82.43 o 
  -3  22   3      267.80      398.49     63.92 o 
  -2  22   3       85.09      109.68     44.49 o 
  -1  22   3     2154.45     2574.20    132.97 o 
   0  22   3        2.13      -33.65     56.56 o 
   1  22   3      365.28      412.02    139.84 o 
   2  22   3      843.35      967.14     63.75 o 
   3  22   3      464.38      446.54     70.81 o 
   4  22   3       51.31       11.52     22.30 o 
  -3  23   3       81.37      114.77     84.82 o 
  -2  23   3        8.89       68.12     44.02 o 
  -1  23   3      137.58      172.88     54.83 o 
   0  23   3      223.54      232.92     82.53 o 
   1  23   3      550.54      603.95     90.60 o 
   2  23   3       23.06      -13.75     25.86 o 
 -15   0   4     2094.27     2195.23    127.30 o 
 -14   0   4      959.16     1037.77    103.59 o 
 -13   0   4     4520.37     4513.13    146.41 o 
 -12   0   4      174.30      140.96     46.99 o 
 -11   0   4     1576.43     1487.40     57.51 o 
 -10   0   4     2623.97     2876.66     71.35 o 
  -9   0   4     3688.89     3849.54     66.16 o 
  -8   0   4    21400.68    20909.21    187.85 o 
  -7   0   4     8307.44     8245.92     99.72 o 
  -6   0   4      274.59      205.07     11.91 o 
  -5   0   4    45426.89    47056.37    293.71 o 
  -4   0   4   100392.78   103087.37    728.80 o 
  -3   0   4     6688.76     6686.64     47.90 o 
  -2   0   4    15240.38    16339.78    111.24 o 
  -1   0   4   430389.09   441560.31   2982.73 o 
   0   0   4     7092.24     7081.68    134.50 o 
   1   0   4    32836.60    33820.71    213.35 o 
   2   0   4    51709.52    53710.49    345.84 o 
   3   0   4   115925.81   116374.19    801.28 o 
   4   0   4       72.36       38.18      9.76 o 
   5   0   4     1733.38     1561.40     28.30 o 
   6   0   4    39057.91    39393.70    278.15 o 
   7   0   4     4496.85     4485.45     62.60 o 
   8   0   4        1.49      -16.25     16.25 o 
   9   0   4     2347.89     2250.82     71.92 o 
  10   0   4        1.91      -13.47     26.53 o 
  11   0   4      203.29      216.46     45.40 o 
  12   0   4     1079.67     1204.25     95.04 o 
  13   0   4      129.21      113.97     51.08 o 
 -15   1   4      296.83      351.75     47.31 o 
 -14   1   4      781.81      789.25     63.88 o 
 -13   1   4      122.07       67.94     22.84 o 
 -12   1   4     1258.50     1232.50     50.72 o 
 -11   1   4      567.04      519.39     27.99 o 
 -10   1   4     1444.90     1325.66     34.64 o 
  -9   1   4     1608.64     1527.78     30.08 o 
  -8   1   4     4434.20     4245.58     41.58 o 
  -7   1   4     4061.78     3903.97     34.27 o 
  -6   1   4    10911.11    10727.91     60.75 o 
  -5   1   4     5675.90     5518.06     35.58 o 
  -4   1   4    18472.62    18191.44     88.74 o 
  -3   1   4    14482.90    15140.91     70.27 o 
  -2   1   4    14634.52    14600.36     72.79 o 
  -1   1   4    30149.94    31820.20    157.49 o 
   0   1   4    58434.87    60613.63    353.78 o 
   1   1   4       38.27       82.07      3.91 o 
   2   1   4    27827.27    28242.87    136.52 o 
   3   1   4      108.33      106.27      6.82 o 
   4   1   4    25067.08    25323.79    131.00 o 
   5   1   4      719.95      698.09     15.04 o 
   6   1   4    13358.31    13424.82     82.78 o 
   7   1   4      838.85      812.41     20.27 o 
   8   1   4     2955.74     2952.66     56.04 o 
   9   1   4       56.47       22.48     16.52 o 
  10   1   4     2223.87     2266.94     77.39 o 
  11   1   4       81.60       41.84     24.26 o 
  12   1   4      693.35      663.05     58.60 o 
  13   1   4        0.16      -25.15     25.15 o 
 -15   2   4        1.30      -20.90     20.90 o 
 -14   2   4     4450.66     4275.01    128.81 o 
 -13   2   4       35.32       28.47     20.12 o 
 -12   2   4     2417.20     2482.67     81.66 o 
 -11   2   4    19830.34    19997.20    166.73 o 
 -10   2   4    14102.48    14175.41    122.98 o 
  -9   2   4     3826.19     3746.48     46.15 o 
  -8   2   4     1538.61     1636.58     26.13 o 
  -7   2   4    63400.43    63788.83    287.83 o 
  -6   2   4    18622.85    18905.38     98.26 o 
  -5   2   4     1116.07     1105.59     14.55 o 
  -4   2   4    32262.73    32369.44    153.71 o 
  -3   2   4    20467.45    20413.48     89.01 o 
  -2   2   4     5232.86     5328.27     30.49 o 
  -1   2   4    66248.63    68970.79    333.76 o 
   0   2   4    20122.68    21334.86    117.00 o 
   1   2   4    11785.20    12194.74     62.18 o 
   2   2   4    46818.21    46483.59    235.97 o 
   3   2   4     1025.46      903.71     13.06 o 
   4   2   4     3922.73     3636.70     31.31 o 
   5   2   4    52387.50    52586.25    249.64 o 
   6   2   4    45245.69    45522.18    226.85 o 
   7   2   4    11537.05    11547.70     82.39 o 
   8   2   4       80.65       73.54     11.88 o 
   9   2   4    26942.59    26904.84    295.98 o 
  10   2   4       41.11       -3.33     20.11 o 
  11   2   4     5007.97     5003.38    110.38 o 
  12   2   4     1784.24     1741.40     98.12 o 
  13   2   4     2077.25     2288.36    137.65 o 
 -15   3   4      260.50      203.30     33.34 o 
 -14   3   4       33.46        5.81     26.43 o 
 -13   3   4     3693.38     3734.54    106.62 o 
 -12   3   4     1279.09     1329.10     52.07 o 
 -11   3   4     3513.06     3558.51     58.77 o 
 -10   3   4    10093.97     9741.35     96.26 o 
  -9   3   4     1846.87     1919.36     33.56 o 
  -8   3   4    11302.54    10967.83     87.60 o 
  -7   3   4     1422.81     1424.75     19.98 o 
  -6   3   4    25481.18    25502.45    124.22 o 
  -5   3   4      567.67      729.11     14.56 o 
  -4   3   4    17783.05    17781.64     82.74 o 
  -3   3   4     1239.22     1094.14     12.12 o 
  -2   3   4      146.49      187.16      5.00 o 
  -1   3   4      537.48      486.78      8.29 o 
   0   3   4     3067.04     3171.86     23.39 o 
   1   3   4      641.86      589.30      9.73 o 
   2   3   4     2764.40     3074.30     26.54 o 
   3   3   4     5191.69     4671.34     34.75 o 
   4   3   4     9537.52     9710.57     60.90 o 
   5   3   4    12616.35    12357.81     73.36 o 
   6   3   4     6113.27     5866.61     47.04 o 
   7   3   4     8329.21     8541.06     64.54 o 
   8   3   4    11691.08    11945.82     99.87 o 
   9   3   4     1508.31     1538.87     40.00 o 
  10   3   4     7846.34     7648.57    241.14 o 
  11   3   4        8.62      -19.18     20.18 o 
  12   3   4     4708.79     4908.04    197.87 o 
  13   3   4      176.03      115.51     40.93 o 
 -15   4   4      525.70      671.86     69.37 o 
 -14   4   4      274.36      262.57     44.65 o 
 -13   4   4     2701.63     2739.91     80.68 o 
 -12   4   4     1262.36     1231.40     51.01 o 
 -11   4   4      595.83      590.86     30.52 o 
 -10   4   4     1812.30     1785.18     47.91 o 
  -9   4   4     5387.67     5188.15     55.71 o 
  -8   4   4    14805.46    14720.46    112.26 o 
  -7   4   4     3167.56     3128.64     32.29 o 
  -6   4   4      120.45      126.94      7.02 o 
  -5   4   4    44113.84    45085.03    193.74 o 
  -4   4   4    81406.45    84031.90    354.83 o 
  -3   4   4     6060.50     5853.88     36.34 o 
  -2   4   4      534.01      486.88      8.45 o 
  -1   4   4   113018.66   114754.75    534.43 o 
   0   4   4    28963.51    29828.82    152.07 o 
   1   4   4     8398.73     8307.22     52.11 o 
   2   4   4    21493.10    22241.93    116.56 o 
   3   4   4    74267.20    75542.53    350.26 o 
   4   4   4     1565.81     1516.38     17.71 o 
   5   4   4       84.06       94.20      7.78 o 
   6   4   4    13953.78    14258.90     89.71 o 
   7   4   4     6010.12     5996.91     51.80 o 
   8   4   4     1407.26     1394.62     31.25 o 
   9   4   4      600.97      569.20     28.97 o 
  10   4   4        3.00      -10.75     19.43 o 
  11   4   4     1504.80     1508.22     66.63 o 
  12   4   4     1092.36     1237.87     88.58 o 
  13   4   4      722.59      648.22     68.86 o 
 -15   5   4      424.26      426.75     48.65 o 
 -14   5   4     1734.00     1962.55     87.54 o 
 -13   5   4      101.52      104.64     28.06 o 
 -12   5   4     1202.48     1271.83     52.13 o 
 -11   5   4      130.59       94.03     17.71 o 
 -10   5   4       21.92      -10.23     10.23 o 
  -9   5   4      744.39      684.77     21.66 o 
  -8   5   4      281.10      264.41     14.10 o 
  -7   5   4     8019.78     7894.85     56.97 o 
  -6   5   4     2782.74     2823.54     26.05 o 
  -5   5   4     8237.13     7987.79     46.77 o 
  -4   5   4    12518.59    12415.66     67.46 o 
  -3   5   4    30444.94    30341.78    143.23 o 
  -2   5   4    58596.25    60014.39    267.29 o 
  -1   5   4    22550.93    23435.30    120.94 o 
   0   5   4   110719.91   112710.63    558.93 o 
   1   5   4       64.96       69.38      4.53 o 
   2   5   4    56720.85    57113.88    262.00 o 
   3   5   4     3196.82     3068.38     27.09 o 
   4   5   4    23982.83    24098.22    119.72 o 
   5   5   4     9056.81     9102.23     58.22 o 
   6   5   4     7314.79     7456.93     57.60 o 
   7   5   4     4489.58     4412.84     56.31 o 
   8   5   4      170.41      169.76     14.23 o 
   9   5   4      518.82      498.03     32.06 o 
  10   5   4      122.49      100.84     21.44 o 
  11   5   4      219.85      179.94     23.83 o 
  12   5   4       35.57       82.56     52.94 o 
  13   5   4      105.36      195.19     44.26 o 
 -14   6   4     2704.14     2668.49     99.23 o 
 -13   6   4       70.42       56.91     37.87 o 
 -12   6   4      122.26       51.75     17.19 o 
 -11   6   4     8711.60     8917.82    107.21 o 
 -10   6   4    10008.55     9954.00     99.90 o 
  -9   6   4      503.15      456.49     21.16 o 
  -8   6   4       97.88      104.34     10.49 o 
  -7   6   4    33625.19    33160.45    188.08 o 
  -6   6   4    20371.17    20610.64    103.78 o 
  -5   6   4      132.29      102.08      6.44 o 
  -4   6   4     8038.28     7994.84     52.40 o 
  -3   6   4    37212.96    37273.45    171.24 o 
  -2   6   4    51143.27    52867.50    239.10 o 
  -1   6   4     3903.51     4285.35     31.63 o 
   0   6   4     8634.65     9047.71     58.47 o 
   1   6   4    67468.63    69238.52    325.79 o 
   2   6   4    13765.23    13282.77     75.43 o 
   3   6   4       14.22       29.36      4.94 o 
   4   6   4      985.62     1067.91     17.52 o 
   5   6   4    48067.23    47553.51    229.37 o 
   6   6   4     4304.06     4238.76     42.31 o 
   7   6   4     4480.17     4506.05     48.66 o 
   8   6   4     3369.60     3277.75     45.33 o 
   9   6   4    13445.93    13749.66    156.01 o 
  10   6   4       40.95       12.99     14.35 o 
  11   6   4     1022.75     1061.46     42.37 o 
  12   6   4     1209.11     1076.47     82.71 o 
  13   6   4      433.99      320.57     85.92 o 
 -14   7   4       19.87       -1.38     20.50 o 
 -13   7   4     3200.73     3363.38    100.42 o 
 -12   7   4     1059.38      993.64     59.12 o 
 -11   7   4     3377.04     3391.22     62.90 o 
 -10   7   4    11453.93    11271.08    116.25 o 
  -9   7   4     4254.89     4109.41     56.94 o 
  -8   7   4    13107.29    12864.34    101.70 o 
  -7   7   4      481.82      493.29     17.64 o 
  -6   7   4    23081.93    22919.79    121.55 o 
  -5   7   4      406.64      363.39     11.08 o 
  -4   7   4     4947.52     4732.26     36.47 o 
  -3   7   4     2684.64     2452.99     24.91 o 
  -2   7   4      601.36      618.87     13.05 o 
  -1   7   4      133.71      166.08      8.33 o 
   0   7   4       72.40       55.33      4.80 o 
   1   7   4     2131.05     1964.30     22.37 o 
   2   7   4     1067.68     1172.32     17.57 o 
   3   7   4    14001.23    13472.80     79.03 o 
   4   7   4     9833.18     9733.06     67.11 o 
   5   7   4    12414.15    12173.34     79.12 o 
   6   7   4    17893.94    17494.41    103.98 o 
   7   7   4     1679.69     1628.52     30.94 o 
   8   7   4    14969.81    15119.56    129.11 o 
   9   7   4      248.16      231.16     21.59 o 
  10   7   4     7424.25     7470.34    125.92 o 
  11   7   4     1707.49     1661.96     52.54 o 
  12   7   4     2947.78     2843.83    118.82 o 
 -14   8   4       33.56        5.11     22.94 o 
 -13   8   4     1407.96     1396.90     77.80 o 
 -12   8   4     2987.11     2977.78     90.59 o 
 -11   8   4       35.59       -8.41     15.10 o 
 -10   8   4      540.75      524.79     27.50 o 
  -9   8   4    13168.01    12701.20    127.66 o 
  -8   8   4     5346.60     5338.41     56.33 o 
  -7   8   4      135.21      154.71     11.18 o 
  -6   8   4     1483.64     1405.96     23.44 o 
  -5   8   4    39651.45    39860.64    201.56 o 
  -4   8   4    12180.71    12053.69     77.96 o 
  -3   8   4      224.75      234.76      9.60 o 
  -2   8   4    11556.96    11305.17     69.20 o 
  -1   8   4    27294.59    27069.14    144.78 o 
   0   8   4    14411.46    14140.11     81.56 o 
   1   8   4     3592.27     3648.77     30.53 o 
   2   8   4     1603.69     1453.61     17.85 o 
   3   8   4    25610.20    25889.87    140.10 o 
   4   8   4    16504.60    16271.15    102.19 o 
   5   8   4       21.86       18.73      6.72 o 
   6   8   4      463.25      437.59     16.64 o 
   7   8   4     7290.21     7209.30     69.19 o 
   8   8   4     5781.42     5764.22     73.56 o 
   9   8   4      943.82      985.82     44.47 o 
  10   8   4       27.19       26.50     21.97 o 
  11   8   4     3968.80     4378.09     95.70 o 
  12   8   4      208.22      217.48     46.59 o 
 -14   9   4      534.49      561.75     50.94 o 
 -13   9   4       55.71       44.25     32.47 o 
 -12   9   4      871.72      869.48     57.72 o 
 -11   9   4        2.41      -13.91     13.91 o 
 -10   9   4       98.70       87.15     16.47 o 
  -9   9   4       82.68       59.62     12.40 o 
  -8   9   4        0.32       -7.82      7.82 o 
  -7   9   4     4674.94     4535.21     54.76 o 
  -6   9   4      710.66      794.27     25.37 o 
  -5   9   4     6823.45     6631.91     57.77 o 
  -4   9   4    19024.64    19067.17    125.09 o 
  -3   9   4    14362.69    14476.22    103.65 o 
  -2   9   4    29954.24    30144.43    173.42 o 
  -1   9   4     4293.19     4269.85     37.43 o 
   0   9   4    37342.55    37296.97    198.94 o 
   1   9   4     1200.18     1184.02     20.91 o 
   2   9   4    29538.08    29107.26    158.06 o 
   3   9   4     2615.11     2506.28     27.74 o 
   4   9   4     5055.37     4953.24     45.87 o 
   5   9   4     3023.00     2930.28     30.09 o 
   6   9   4      350.66      371.60     19.10 o 
   7   9   4        8.69       -5.72      9.31 o 
   8   9   4       55.31       27.08     13.06 o 
   9   9   4      165.55      129.33     24.12 o 
  10   9   4      727.69      806.87     47.58 o 
  11   9   4     2187.17     2187.27     67.58 o 
  12   9   4      531.74      522.39     62.70 o 
 -13  10   4       77.72       97.32     28.91 o 
 -12  10   4        5.90       -8.66     20.87 o 
 -11  10   4     3889.90     4028.29    104.43 o 
 -10  10   4     4454.10     4345.56     74.62 o 
  -9  10   4      637.46      591.47     25.86 o 
  -8  10   4       36.70       28.99     10.38 o 
  -7  10   4    13903.35    13676.49    105.00 o 
  -6  10   4    16851.37    16450.49    126.55 o 
  -5  10   4        8.16        2.86      7.27 o 
  -4  10   4      431.40      373.39     16.02 o 
  -3  10   4    46994.68    47101.33    267.45 o 
  -2  10   4    25954.99    25655.12    156.99 o 
  -1  10   4     5009.09     5054.21     44.51 o 
   0  10   4      682.40      611.83     16.24 o 
   1  10   4    76770.75    77380.51    401.74 o 
   2  10   4     4673.26     4460.58     40.62 o 
   3  10   4     1984.08     2034.76     32.29 o 
   4  10   4     7025.33     6912.61     59.37 o 
   5  10   4    18667.54    18416.91    115.40 o 
   6  10   4      574.18      585.22     19.97 o 
   7  10   4     1118.90     1072.40     31.79 o 
   8  10   4     2142.61     2129.06     58.56 o 
   9  10   4     3495.44     3396.42     89.02 o 
  10  10   4       17.99       26.02     21.30 o 
  11  10   4      271.74      305.22     39.29 o 
  12  10   4       14.13       17.66     33.75 o 
 -13  11   4     2833.72     2805.00    110.47 o 
 -12  11   4      682.03      544.08     54.76 o 
 -11  11   4     2015.20     1893.71    112.50 o 
 -10  11   4     7356.65     7672.26    119.36 o 
  -9  11   4     4376.25     4261.01     62.22 o 
  -8  11   4     8733.50     8833.06     86.21 o 
  -7  11   4      219.03      216.23     15.54 o 
  -6  11   4    15477.35    15264.75    126.48 o 
  -5  11   4       13.81       -2.51      8.51 o 
  -4  11   4     2883.91     2896.96     41.87 o 
  -3  11   4      167.51      134.78     11.07 o 
  -2  11   4     6337.31     6362.14     58.24 o 
  -1  11   4     1140.07     1091.54     21.41 o 
   0  11   4     4728.59     4973.21     46.70 o 
   1  11   4     1610.40     1578.39     27.18 o 
   2  11   4     2514.30     2644.80     32.69 o 
   3  11   4     5213.74     4918.86     57.53 o 
   4  11   4     9644.79     9560.50     78.62 o 
   5  11   4     3194.12     3138.26     41.20 o 
   6  11   4    11858.17    11684.48     95.07 o 
   7  11   4       87.37      120.40     17.45 o 
   8  11   4    13208.55    13359.53    191.87 o 
   9  11   4      410.84      380.84     51.26 o 
  10  11   4     2744.35     2719.07     78.41 o 
  11  11   4     2098.03     2195.21    124.65 o 
 -13  12   4     1115.95     1129.19     68.49 o 
 -12  12   4     2457.40     2558.38     97.51 o 
 -11  12   4      109.14       83.73     35.74 o 
 -10  12   4        3.68      -15.15     15.15 o 
  -9  12   4    12118.26    12570.42    139.76 o 
  -8  12   4     7353.88     7351.50     85.27 o 
  -7  12   4      474.31      435.12     23.89 o 
  -6  12   4     2410.74     2472.21     45.73 o 
  -5  12   4    15368.04    15008.88    124.90 o 
  -4  12   4     7057.96     6958.28     79.90 o 
  -3  12   4      658.65      667.85     21.58 o 
  -2  12   4     3458.79     3291.95     40.15 o 
  -1  12   4    17525.92    17370.04    121.87 o 
   0  12   4     8797.29     8608.66     74.26 o 
   1  12   4      535.91      538.86     31.91 o 
   2  12   4       65.03       61.58      8.99 o 
   3  12   4    13325.97    13242.46     97.44 o 
   4  12   4    12741.91    12156.95    100.85 o 
   5  12   4     2601.54     2487.53     37.44 o 
   6  12   4      396.55      363.80     15.85 o 
   7  12   4    10844.11    10909.46    127.07 o 
   8  12   4      539.71      521.29     51.95 o 
   9  12   4     1891.51     1906.96     84.36 o 
  10  12   4      404.06      367.93     43.29 o 
  11  12   4     2374.93     2344.85    150.61 o 
 -12  13   4      521.95      480.86     39.77 o 
 -11  13   4      216.39      173.22     37.47 o 
 -10  13   4       28.57      -14.16     19.38 o 
  -9  13   4        0.89      -15.11     15.11 o 
  -8  13   4      231.78      196.90     22.55 o 
  -7  13   4     3109.20     3195.23     55.77 o 
  -6  13   4      275.53      289.44     19.56 o 
  -5  13   4     2322.14     2314.01     41.78 o 
  -4  13   4     7144.40     6931.89     74.56 o 
  -3  13   4     3252.28     3184.79     45.33 o 
  -2  13   4     7596.05     7474.20     68.60 o 
  -1  13   4     1712.27     1717.25     39.74 o 
   0  13   4    12617.67    11713.35    119.19 o 
   1  13   4      356.44      302.94     15.37 o 
   2  13   4     6048.80     6081.16     62.58 o 
   3  13   4      546.92      503.48     19.33 o 
   4  13   4     3029.46     3061.67     41.96 o 
   5  13   4      586.70      572.75     22.69 o 
   6  13   4     1040.95     1001.46     28.77 o 
   7  13   4       41.55       42.96     14.88 o 
   8  13   4        1.72       13.45     26.56 o 
   9  13   4      231.63      202.80     40.42 o 
  10  13   4      944.99      919.42    100.18 o 
  11  13   4      991.12     1104.72    109.74 o 
 -12  14   4       48.64       26.15     28.69 o 
 -11  14   4     1659.72     1773.77     95.53 o 
 -10  14   4     1117.80     1125.67     86.02 o 
  -9  14   4     1140.20     1128.88     64.81 o 
  -8  14   4      344.08      342.78     31.31 o 
  -7  14   4     2945.99     2952.63     58.15 o 
  -6  14   4    10826.06    11077.41    113.72 o 
  -5  14   4       93.38       69.44     12.71 o 
  -4  14   4      261.11      216.28     16.06 o 
  -3  14   4    20660.67    20714.77    151.88 o 
  -2  14   4    12514.79    12172.20     96.51 o 
  -1  14   4     2985.87     2952.47     39.42 o 
   0  14   4      599.93      627.39     23.52 o 
   1  14   4    25271.41    25159.93    167.10 o 
   2  14   4     2393.41     2442.54     39.37 o 
   3  14   4      529.75      506.40     21.77 o 
   4  14   4     4122.81     3990.09     54.15 o 
   5  14   4     3277.16     3297.92     52.27 o 
   6  14   4      664.21      609.32     30.33 o 
   7  14   4       94.50       97.36     33.65 o 
   8  14   4        7.95        2.28     41.49 o 
   9  14   4     1450.88     1605.80     74.13 o 
  10  14   4     1438.77     1467.41    123.83 o 
 -11  15   4      547.91      572.34     50.16 o 
 -10  15   4     3559.66     3779.28    117.24 o 
  -9  15   4     1424.88     1491.22    130.50 o 
  -8  15   4     1896.54     1913.77     74.13 o 
  -7  15   4       16.98      -13.96     13.96 o 
  -6  15   4     5302.85     5190.23     77.66 o 
  -5  15   4      313.27      282.69     19.96 o 
  -4  15   4     4036.07     4038.21     56.06 o 
  -3  15   4      167.80      122.15     12.65 o 
  -2  15   4     4593.02     4611.67     55.72 o 
  -1  15   4      330.73      317.73     17.09 o 
   0  15   4     4578.85     4338.23     53.05 o 
   1  15   4      511.80      533.96     23.08 o 
   2  15   4     3207.78     3067.46     52.05 o 
   3  15   4      399.09      403.95     20.89 o 
   4  15   4     2947.55     2953.53     52.55 o 
   5  15   4     1156.28     1164.60     36.49 o 
   6  15   4     3009.48     2924.26     63.16 o 
   7  15   4       21.76       17.55     17.77 o 
   8  15   4     4875.73     4878.10    149.03 o 
   9  15   4       32.57       79.89     58.90 o 
  10  15   4     1827.60     1827.85    137.81 o 
 -11  16   4      484.71      614.07     59.33 o 
 -10  16   4      287.81      249.40     40.98 o 
  -9  16   4     9791.37     9710.83    236.40 o 
  -8  16   4     3555.55     3691.60    119.47 o 
  -7  16   4     3082.03     3187.52     84.90 o 
  -6  16   4     1780.44     1903.44     67.93 o 
  -5  16   4    12391.63    12429.99    169.98 o 
  -4  16   4      772.14      726.83     31.06 o 
  -3  16   4       11.93       -9.44      9.44 o 
  -2  16   4     2833.94     2762.42     43.27 o 
  -1  16   4     7698.92     7725.88     86.08 o 
   0  16   4     3794.90     3715.72     50.20 o 
   1  16   4       62.66       53.56     12.75 o 
   2  16   4        2.04        0.12     11.15 o 
   3  16   4     7407.34     7302.84     95.39 o 
   4  16   4     4817.93     4859.46     71.15 o 
   5  16   4     1615.50     1513.57     49.70 o 
   6  16   4      105.46      127.51     17.48 o 
   7  16   4     9774.92     9845.10    190.41 o 
   8  16   4        4.39       12.06     25.09 o 
   9  16   4     2039.44     1813.77    160.34 o 
 -10  17   4       39.03       51.40     28.16 o 
  -9  17   4      218.08      236.87     44.69 o 
  -8  17   4     1624.31     1611.26    104.98 o 
  -7  17   4     1988.87     1850.60    109.85 o 
  -6  17   4      658.79      511.86     42.99 o 
  -5  17   4      662.59      689.91     45.68 o 
  -4  17   4     2845.26     2720.70     68.50 o 
  -3  17   4     1845.69     1911.77     51.51 o 
  -2  17   4     4458.35     4359.31     66.40 o 
  -1  17   4      430.61      418.71     28.30 o 
   0  17   4     7158.03     7202.66     88.12 o 
   1  17   4      245.75      238.37     20.24 o 
   2  17   4     5310.55     5321.32     86.44 o 
   3  17   4       81.54       17.54     15.70 o 
   4  17   4     3922.98     3887.43     78.02 o 
   5  17   4      207.55      206.07     21.28 o 
   6  17   4     3191.01     3169.89     70.12 o 
   7  17   4      191.85      169.40     25.81 o 
   8  17   4      358.22      404.28     54.15 o 
 -10  18   4      141.39       43.27     33.68 o 
  -9  18   4     1348.78     1448.75     84.74 o 
  -8  18   4       17.21        8.38     27.49 o 
  -7  18   4      467.29      554.62     77.81 o 
  -6  18   4     5378.73     5481.57    150.37 o 
  -5  18   4      198.58      241.36     39.40 o 
  -4  18   4      648.90      592.23     43.16 o 
  -3  18   4     9180.06     9107.25    164.47 o 
  -2  18   4     8876.92     9002.30    129.97 o 
  -1  18   4     2973.82     3105.98     89.43 o 
   0  18   4        0.79      -12.13     12.13 o 
   1  18   4    15853.25    16258.63    171.02 o 
   2  18   4     1088.50     1132.54     44.19 o 
   3  18   4     1047.57     1042.08     49.21 o 
   4  18   4     1809.06     1818.60     63.22 o 
   5  18   4     3158.20     3021.44     74.73 o 
   6  18   4       18.20       18.93     15.22 o 
   7  18   4       28.15       39.79     30.59 o 
   8  18   4      145.78      125.32     65.61 o 
  -9  19   4      207.80      147.54     49.43 o 
  -8  19   4       66.84       51.09     38.60 o 
  -7  19   4       10.69      -24.06     24.06 o 
  -6  19   4     1455.40     1549.88    105.97 o 
  -5  19   4      342.46      393.63     46.79 o 
  -4  19   4      758.32      793.80     57.88 o 
  -3  19   4        9.02       28.60     21.35 o 
  -2  19   4     1914.92     1899.09     66.58 o 
  -1  19   4      381.64      408.53     34.57 o 
   0  19   4     1171.02     1137.31     48.73 o 
   1  19   4      198.05      168.02     21.03 o 
   2  19   4      679.85      722.62     36.76 o 
   3  19   4      465.07      421.29     32.50 o 
   4  19   4      936.45      898.87     49.08 o 
   5  19   4      540.96      439.10     32.28 o 
   6  19   4      455.98      427.21     28.65 o 
   7  19   4      183.82      206.32     82.53 o 
  -8  20   4      908.82      796.31    100.50 o 
  -7  20   4     1224.43     1451.64    110.98 o 
  -6  20   4      968.58      903.91     86.95 o 
  -5  20   4     6362.43     6914.03    311.23 o 
  -4  20   4        7.90      -22.25     22.25 o 
  -3  20   4        0.02      -19.43     20.30 o 
  -2  20   4     1901.93     2167.23     87.44 o 
  -1  20   4     1519.56     1577.69     88.90 o 
   0  20   4     1064.05     1019.93     50.15 o 
   1  20   4      439.79      472.73     37.55 o 
   2  20   4       16.72        4.54     16.66 o 
   3  20   4     1052.10     1112.38     48.72 o 
   4  20   4     3278.65     3646.45     96.62 o 
   5  20   4      234.92      249.97     35.07 o 
   6  20   4      385.93      419.82     26.58 o 
  -7  21   4      963.30      881.86    106.99 o 
  -6  21   4     1423.27     1625.92    199.44 o 
  -5  21   4       47.59       54.09     41.28 o 
  -4  21   4     2254.47     2232.33    127.42 o 
  -3  21   4      184.72      152.56     44.84 o 
  -2  21   4      987.97     1032.43     66.20 o 
  -1  21   4        7.95      -19.13     21.91 o 
   0  21   4     1520.44     1386.91     58.97 o 
   1  21   4       45.43       46.60     21.62 o 
   2  21   4     1606.38     1689.25     86.11 o 
   3  21   4       73.69       37.58     26.47 o 
   4  21   4     1223.20     1217.80     52.98 o 
   5  21   4        1.89      -24.17     31.63 o 
  -5  22   4       23.28       80.24     84.82 o 
  -4  22   4      405.02      345.20     77.94 o 
  -3  22   4     3958.74     4200.21    403.47 o 
  -2  22   4     3421.56     3814.23    179.91 o 
  -1  22   4     1947.87     2072.66    109.27 o 
   0  22   4        1.39      -19.72     19.72 o 
   1  22   4     7878.70     8364.58    148.94 o 
   2  22   4      129.11      159.60     28.16 o 
   3  22   4     2116.22     2211.91     76.77 o 
  -3  23   4     1001.53      773.70    220.08 o 
  -2  23   4     1876.71     2123.74    153.97 o 
  -1  23   4      677.45      630.73     56.81 o 
   0  23   4     2212.53     2504.13     98.83 o 
   1  23   4      125.91      138.54     27.84 o 
 -15   1   5      882.62      706.05     53.40 o 
 -14   1   5     3890.54     4138.10    115.48 o 
 -13   1   5       64.25       47.96     22.53 o 
 -12   1   5       99.41       81.85     17.98 o 
 -11   1   5    11711.63    11497.67    110.68 o 
 -10   1   5     1557.65     1559.20     32.05 o 
  -9   1   5     2911.91     2894.76     42.30 o 
  -8   1   5    18959.96    18607.33    128.08 o 
  -7   1   5     5531.98     5416.97     45.92 o 
  -6   1   5    18567.52    18142.36    101.04 o 
  -5   1   5    12300.63    12475.47     67.03 o 
  -4   1   5    28308.42    27398.29    129.57 o 
  -3   1   5    16741.39    16808.61     88.17 o 
  -2   1   5     3547.77     3098.54     21.00 o 
  -1   1   5    60086.80    63180.95    287.79 o 
   0   1   5       77.97       51.21      3.67 o 
   1   1   5    61280.90    63453.22    310.29 o 
   2   1   5    18885.68    19121.57     99.49 o 
   3   1   5      198.76      266.55      8.42 o 
   4   1   5    68175.50    69643.04    334.98 o 
   5   1   5      338.48      366.61     14.31 o 
   6   1   5       40.81       47.16      7.12 o 
   7   1   5    23585.65    23309.36    153.52 o 
   8   1   5     2492.17     2492.93     62.59 o 
   9   1   5      746.73      651.21     43.20 o 
  10   1   5    11796.43    11329.92    172.28 o 
  11   1   5     4049.33     3934.88    103.75 o 
  12   1   5        0.34      -35.07     35.07 o 
  13   1   5     2487.20     2708.29    118.31 o 
 -15   2   5       50.81       40.85     25.82 o 
 -14   2   5       94.68       72.15     31.28 o 
 -13   2   5       11.13        3.50     18.05 o 
 -12   2   5      805.89      725.58     40.02 o 
 -11   2   5      100.14       81.47     15.28 o 
 -10   2   5      317.00      322.68     16.77 o 
  -9   2   5      807.22      752.22     22.17 o 
  -8   2   5      231.26      200.10     13.14 o 
  -7   2   5     8184.07     8146.00     60.21 o 
  -6   2   5     1067.67     1038.51     17.28 o 
  -5   2   5     3522.56     3200.18     25.09 o 
  -4   2   5    10033.89    10093.26     55.99 o 
  -3   2   5      396.39      418.39      7.91 o 
  -2   2   5     6240.01     5997.98     39.55 o 
  -1   2   5      543.11      578.07      7.64 o 
   0   2   5    12501.14    12854.58     65.89 o 
   1   2   5     1492.93     1564.50     15.55 o 
   2   2   5    13322.44    13696.48     77.19 o 
   3   2   5     1544.93     1555.44     18.85 o 
   4   2   5      280.85      299.77     10.95 o 
   5   2   5     7845.71     7709.45     57.83 o 
   6   2   5      207.12      201.22     10.60 o 
   7   2   5      127.46       56.77     10.63 o 
   8   2   5       28.86        4.92     11.18 o 
   9   2   5      308.87      264.32     29.57 o 
  10   2   5       31.20       44.85     32.30 o 
  11   2   5      312.41      264.79     36.07 o 
  12   2   5       32.70       61.06     30.00 o 
  13   2   5      228.85      156.88     42.37 o 
 -15   3   5      689.16      567.49     53.99 o 
 -14   3   5     3400.90     3712.06    110.10 o 
 -13   3   5      845.46      831.79     56.11 o 
 -12   3   5       89.37       54.79     17.47 o 
 -11   3   5     9024.09     8963.05    110.08 o 
 -10   3   5     2960.69     2909.71     43.88 o 
  -9   3   5     1058.87     1056.32     26.43 o 
  -8   3   5     9403.20     9115.05     81.49 o 
  -7   3   5     8699.58     8382.72     68.37 o 
  -6   3   5     3769.28     3629.54     30.66 o 
  -5   3   5      560.89      526.28     10.38 o 
  -4   3   5    11196.12    10571.04     55.74 o 
  -3   3   5      256.59      229.11      6.68 o 
  -2   3   5     6599.32     6043.68     42.67 o 
  -1   3   5     5094.70     4917.07     33.32 o 
   0   3   5     9354.87     9166.96     57.22 o 
   1   3   5    14482.58    13627.59     75.26 o 
   2   3   5     9530.76     9750.63     59.41 o 
   3   3   5     2403.61     2501.93     26.20 o 
   4   3   5    44435.79    44626.15    221.95 o 
   5   3   5      206.61      199.99     10.81 o 
   6   3   5      428.08      404.16     14.42 o 
   7   3   5    16812.94    16930.05    120.66 o 
   8   3   5     2632.00     2674.02     48.15 o 
   9   3   5       20.89      -10.23     17.49 o 
  10   3   5     8682.44     8710.28    217.72 o 
  11   3   5     4639.29     4666.20    108.60 o 
  12   3   5       40.66       55.27     31.71 o 
  13   3   5     1719.71     1458.66    187.70 o 
 -15   4   5      191.72      131.10     34.32 o 
 -14   4   5      254.49      218.24     51.63 o 
 -13   4   5      217.51      209.64     32.12 o 
 -12   4   5     1871.72     1911.47     65.38 o 
 -11   4   5        7.08        1.11     13.50 o 
 -10   4   5     3487.42     3518.87     54.79 o 
  -9   4   5     2519.11     2558.61     39.11 o 
  -8   4   5     2934.83     2812.59     36.99 o 
  -7   4   5    11644.19    11869.18     88.58 o 
  -6   4   5       90.47       81.48      7.14 o 
  -5   4   5    13312.69    13010.22     72.15 o 
  -4   4   5     8066.10     7871.44     47.01 o 
  -3   4   5      933.01      777.72     12.42 o 
  -2   4   5     5972.94     5512.24     38.71 o 
  -1   4   5     2030.79     2087.04     21.21 o 
   0   4   5     7051.59     7030.66     48.12 o 
   1   4   5     7976.37     7746.23     49.04 o 
   2   4   5    10985.98    10910.01     68.41 o 
   3   4   5    16170.47    16133.76     96.80 o 
   4   4   5      330.82      311.38     11.17 o 
   5   4   5    18856.64    18868.04    114.83 o 
   6   4   5     2793.52     2677.82     32.42 o 
   7   4   5        8.46        9.78     10.48 o 
   8   4   5     2226.58     2145.23     44.02 o 
   9   4   5      776.01      710.19     44.51 o 
  10   4   5      166.14      188.96     29.96 o 
  11   4   5      694.45      709.04     49.82 o 
  12   4   5        5.72       37.15     33.67 o 
 -15   5   5      400.46      400.09     50.53 o 
 -14   5   5     1694.30     1813.35     78.50 o 
 -13   5   5     2178.55     2311.38    120.52 o 
 -12   5   5      219.09      219.75     25.27 o 
 -11   5   5     5776.31     5605.16     75.74 o 
 -10   5   5     4228.12     4357.99     60.16 o 
  -9   5   5       86.89       74.58      9.84 o 
  -8   5   5     1655.45     1636.29     29.27 o 
  -7   5   5     4312.77     4208.87     45.57 o 
  -6   5   5      345.96      351.55     11.26 o 
  -5   5   5       24.80      115.72      6.98 o 
  -4   5   5     2412.89     2414.61     22.71 o 
  -3   5   5       62.06       91.95      4.64 o 
  -2   5   5     5625.05     5584.42     39.56 o 
  -1   5   5       90.47      125.04      6.65 o 
   0   5   5     2538.30     2717.11     27.51 o 
   1   5   5     8992.90     8674.52     55.64 o 
   2   5   5        5.58       13.44      4.50 o 
   3   5   5     9111.26     9170.14     62.35 o 
   4   5   5     6435.38     6276.51     51.80 o 
   5   5   5     1093.76     1072.73     19.90 o 
   6   5   5     1956.73     1931.05     27.24 o 
   7   5   5     9145.12     9272.37     95.71 o 
   8   5   5     3392.67     3412.91     55.70 o 
   9   5   5       82.28       67.32     22.18 o 
  10   5   5     5769.91     5524.84    113.90 o 
  11   5   5     2626.69     2626.39     90.35 o 
  12   5   5       90.06       96.69     36.65 o 
 -14   6   5      220.25      181.53     32.29 o 
 -13   6   5      412.83      443.29     44.62 o 
 -12   6   5     2285.23     2062.87     63.57 o 
 -11   6   5      204.27      248.80     20.79 o 
 -10   6   5     5932.37     6044.65     73.23 o 
  -9   6   5     1922.41     1838.09     33.49 o 
  -8   6   5     7043.44     6740.29     66.55 o 
  -7   6   5     9386.46     9487.93     73.06 o 
  -6   6   5        2.15        7.47      5.46 o 
  -5   6   5    26017.82    25615.55    132.43 o 
  -4   6   5      472.67      447.37     11.01 o 
  -3   6   5     9011.29     8745.98     50.53 o 
  -2   6   5    18115.43    17456.21    101.49 o 
  -1   6   5     1923.85     1797.01     20.27 o 
   0   6   5     7440.17     7186.58     55.47 o 
   1   6   5     6239.50     5789.40     47.08 o 
   2   6   5     7621.14     7378.92     51.39 o 
   3   6   5    18759.72    18456.32    106.03 o 
   4   6   5     3637.04     3636.56     36.12 o 
   5   6   5     9224.12     9424.42     65.90 o 
   6   6   5     4364.09     4273.66     42.76 o 
   7   6   5       30.43       13.64     11.26 o 
   8   6   5     4070.38     4040.17     72.86 o 
   9   6   5     1026.82      974.68     47.55 o 
  10   6   5      262.19      296.35     33.58 o 
  11   6   5     2341.31     2435.73    118.58 o 
  12   6   5        0.37       19.86     26.94 o 
 -14   7   5     1773.35     1798.70     90.03 o 
 -13   7   5     3570.81     3720.89    105.38 o 
 -12   7   5      161.04      194.86     28.19 o 
 -11   7   5      447.97      458.46     30.28 o 
 -10   7   5     5201.31     5290.85     68.67 o 
  -9   7   5     2092.95     2056.90     35.65 o 
  -8   7   5        5.57       15.51      8.27 o 
  -7   7   5      423.03      383.63     15.09 o 
  -6   7   5     8192.09     8195.56     62.15 o 
  -5   7   5        1.29        9.39      5.63 o 
  -4   7   5       39.04       36.77      5.71 o 
  -3   7   5        6.69       -1.34      4.04 o 
  -2   7   5      422.39      422.69     12.24 o 
  -1   7   5      835.96      977.81     16.45 o 
   0   7   5     9119.12     9284.88     62.58 o 
   1   7   5     1506.83     1736.50     23.03 o 
   2   7   5      106.91      119.95      6.70 o 
   3   7   5     4416.46     4442.71     36.57 o 
   4   7   5     2691.56     2565.57     32.02 o 
   5   7   5     5018.93     4860.12     44.52 o 
   6   7   5     3074.50     3072.94     37.23 o 
   7   7   5     3032.66     3145.55     44.30 o 
   8   7   5     4237.74     4080.59     82.90 o 
   9   7   5      336.01      269.77     29.27 o 
  10   7   5     2794.94     2910.05     77.41 o 
  11   7   5     2655.28     2602.13    129.18 o 
  12   7   5      572.04      553.81     69.87 o 
 -14   8   5      145.49       99.14     30.05 o 
 -13   8   5     1331.49     1308.39     63.74 o 
 -12   8   5      127.83       65.13     30.82 o 
 -11   8   5     1869.84     1803.68     51.08 o 
 -10   8   5     2583.39     2630.54     50.13 o 
  -9   8   5      145.30      152.64     14.40 o 
  -8   8   5     4122.16     4195.70     47.11 o 
  -7   8   5     1000.18      987.14     22.59 o 
  -6   8   5      122.99      113.24     10.19 o 
  -5   8   5    10933.68    10797.16     80.47 o 
  -4   8   5       77.92      101.61      8.45 o 
  -3   8   5     3664.93     3556.76     33.45 o 
  -2   8   5    18112.47    18214.84    112.13 o 
  -1   8   5       72.53       55.65      6.77 o 
   0   8   5     5907.09     6004.25     47.94 o 
   1   8   5    15777.30    15353.54     91.96 o 
   2   8   5     7452.44     7051.77     51.43 o 
   3   8   5    20761.66    20449.02    111.66 o 
   4   8   5      226.83      226.91     11.70 o 
   5   8   5     8105.77     8051.70     61.95 o 
   6   8   5      676.01      707.42     21.99 o 
   7   8   5       62.01       65.89     12.08 o 
   8   8   5     3708.69     3693.95     80.10 o 
   9   8   5      567.80      599.76     40.18 o 
  10   8   5      379.58      358.62     38.34 o 
  11   8   5     1889.40     1825.08     81.70 o 
  12   8   5        0.26       63.13     83.38 o 
 -14   9   5      821.06      868.74     60.81 o 
 -13   9   5     1250.57     1236.86     62.28 o 
 -12   9   5      904.55      998.22     69.09 o 
 -11   9   5      203.45      171.70     23.99 o 
 -10   9   5     1851.18     1806.20     46.12 o 
  -9   9   5     1323.10     1375.64     34.71 o 
  -8   9   5       10.40       11.05      8.36 o 
  -7   9   5      310.10      326.72     17.11 o 
  -6   9   5     3780.13     3613.70     45.71 o 
  -5   9   5        2.26       11.86      6.58 o 
  -4   9   5      283.89      303.16     14.54 o 
  -3   9   5      882.99      847.18     17.63 o 
  -2   9   5      115.12      102.75      7.85 o 
  -1   9   5      144.42      157.75      7.88 o 
   0   9   5      739.11      764.34     17.60 o 
   1   9   5        2.18        5.86      5.43 o 
   2   9   5     3200.76     3130.10     32.84 o 
   3   9   5     5868.80     5838.64     50.29 o 
   4   9   5        2.42        2.14      6.38 o 
   5   9   5     1928.20     1864.77     28.54 o 
   6   9   5     4950.89     5021.83     60.34 o 
   7   9   5     3509.12     3526.93     56.95 o 
   8   9   5     3177.99     3279.78     85.05 o 
   9   9   5     1091.04     1017.28     38.61 o 
  10   9   5     2726.62     2744.29     77.96 o 
  11   9   5     1785.92     1826.74     82.78 o 
 -14  10   5      316.22      373.01     56.55 o 
 -13  10   5      674.56      744.12     50.96 o 
 -12  10   5       63.08       37.83     25.22 o 
 -11  10   5     1415.43     1462.66     59.07 o 
 -10  10   5      891.96      889.79     36.98 o 
  -9  10   5      175.80      192.12     16.02 o 
  -8  10   5     2852.16     2760.36     41.04 o 
  -7  10   5        4.47        7.89      9.19 o 
  -6  10   5      358.98      398.18     17.91 o 
  -5  10   5     7330.21     7185.43     71.05 o 
  -4  10   5       49.61       42.33      9.66 o 
  -3  10   5     3534.38     3549.76     36.47 o 
  -2  10   5     7248.35     6860.41     55.26 o 
  -1  10   5     2079.77     2086.99     25.37 o 
   0  10   5     4798.68     4643.26     41.65 o 
   1  10   5     8703.30     8598.77     68.20 o 
   2  10   5     1645.58     1643.65     25.13 o 
   3  10   5     1058.83     1035.83     23.08 o 
   4  10   5     1059.49     1030.25     24.31 o 
   5  10   5     1818.55     1933.82     41.60 o 
   6  10   5      200.92      202.76     16.37 o 
   7  10   5       83.97       67.80     15.57 o 
   8  10   5     2749.11     2777.90     83.73 o 
   9  10   5      419.84      384.51     28.97 o 
  10  10   5      117.80      129.00     38.91 o 
  11  10   5     2250.68     2203.85    125.21 o 
 -13  11   5      657.80      627.20     49.08 o 
 -12  11   5      940.37      987.28     59.86 o 
 -11  11   5       37.02       68.71     20.85 o 
 -10  11   5      666.63      645.78     32.29 o 
  -9  11   5     1940.45     1894.85     50.00 o 
  -8  11   5        2.37       -1.14      9.07 o 
  -7  11   5      160.44      144.96     13.70 o 
  -6  11   5     3840.12     3853.84     49.84 o 
  -5  11   5        4.76        4.20      7.74 o 
  -4  11   5     2734.54     2817.80     38.27 o 
  -3  11   5      848.92      771.61     19.00 o 
  -2  11   5     2740.27     2729.72     32.03 o 
  -1  11   5     2086.65     1966.38     26.79 o 
   0  11   5     2676.69     2530.90     27.51 o 
   1  11   5      580.93      547.98     14.68 o 
   2  11   5      815.46      840.09     20.81 o 
   3  11   5     6827.19     6683.35     61.55 o 
   4  11   5      534.62      579.86     23.16 o 
   5  11   5     1167.79     1186.25     32.46 o 
   6  11   5     2524.25     2630.58     50.78 o 
   7  11   5     3572.08     3618.49     79.83 o 
   8  11   5     2730.53     2616.29     72.37 o 
   9  11   5     1176.28     1165.08     57.05 o 
  10  11   5      425.97      456.78     65.33 o 
  11  11   5     2331.10     2458.02    150.29 o 
 -13  12   5      835.00      899.48     60.47 o 
 -12  12   5        3.22       17.54     24.61 o 
 -11  12   5     1678.47     1654.85     85.11 o 
 -10  12   5      165.94      153.47     31.13 o 
  -9  12   5      907.37      987.75     38.51 o 
  -8  12   5     2041.91     2078.86     43.03 o 
  -7  12   5      578.82      548.02     24.11 o 
  -6  12   5      623.23      551.72     23.22 o 
  -5  12   5      128.22      183.77     14.39 o 
  -4  12   5      951.90      898.63     25.00 o 
  -3  12   5       17.87       -6.40      6.40 o 
  -2  12   5     1652.14     1587.91     29.03 o 
  -1  12   5        4.59       29.18      7.59 o 
   0  12   5       89.44       82.90      9.00 o 
   1  12   5     9586.40     9362.88     70.66 o 
   2  12   5       23.77       17.19      6.32 o 
   3  12   5      586.33      557.10     22.09 o 
   4  12   5     2204.50     2259.17     42.70 o 
   5  12   5     5142.62     5104.99     77.12 o 
   6  12   5      798.82      842.30     48.86 o 
   7  12   5        0.42       -9.56     15.93 o 
   8  12   5     3720.83     3688.22    105.39 o 
   9  12   5        2.74       12.16     18.01 o 
  10  12   5      752.28      679.50     83.35 o 
  11  12   5      757.54      963.90    162.93 o 
 -12  13   5     2755.89     2954.01     96.72 o 
 -11  13   5      307.23      283.76     38.04 o 
 -10  13   5       89.73       66.00     21.71 o 
  -9  13   5     2149.18     2146.24     65.25 o 
  -8  13   5     1316.27     1229.22     46.03 o 
  -7  13   5       52.21       49.92     12.09 o 
  -6  13   5      223.54      211.53     16.51 o 
  -5  13   5     1642.69     1560.67     34.90 o 
  -4  13   5     1480.47     1442.99     30.03 o 
  -3  13   5        2.97       -7.07      7.07 o 
  -2  13   5      190.75      166.32     11.35 o 
  -1  13   5     1099.18     1123.29     25.16 o 
   0  13   5       27.23       18.79      7.43 o 
   1  13   5      241.68      226.55     12.84 o 
   2  13   5     8019.86     7967.61     72.10 o 
   3  13   5     1634.17     1644.30     31.52 o 
   4  13   5       69.27       28.86     11.15 o 
   5  13   5     1581.64     1633.83     50.81 o 
   6  13   5     4276.23     4297.99    104.73 o 
   7  13   5      480.45      410.99     50.73 o 
   8  13   5     1131.04     1174.57     75.52 o 
   9  13   5     2269.54     2338.41    143.05 o 
  10  13   5      405.45      443.17     78.01 o 
 -12  14   5      219.56       65.94     54.93 o 
 -11  14   5       35.15       46.81     27.75 o 
 -10  14   5       68.33       22.53     28.31 o 
  -9  14   5       31.85       -6.17     16.24 o 
  -8  14   5     1205.57     1178.40     49.43 o 
  -7  14   5      107.17       80.31     16.18 o 
  -6  14   5      292.29      274.39     20.47 o 
  -5  14   5     2398.03     2484.06     41.54 o 
  -4  14   5      280.18      292.10     17.16 o 
  -3  14   5      119.09      132.13     12.32 o 
  -2  14   5     1422.33     1365.61     28.22 o 
  -1  14   5      689.92      719.87     20.57 o 
   0  14   5       48.81       50.74     10.09 o 
   1  14   5     1887.63     1913.02     33.52 o 
   2  14   5      669.00      634.17     19.37 o 
   3  14   5       28.33       19.89      7.61 o 
   4  14   5     1741.26     1720.57     48.55 o 
   5  14   5     1085.24     1107.46     63.48 o 
   6  14   5      124.10       78.54     40.29 o 
   7  14   5      128.31       92.59     31.92 o 
   8  14   5     2062.28     2082.12     71.95 o 
   9  14   5      115.31      139.20     53.34 o 
  10  14   5      285.12      190.62     61.34 o 
 -11  15   5       53.65        3.11     28.74 o 
 -10  15   5        0.74       46.08     27.45 o 
  -9  15   5     3024.65     3195.45     99.20 o 
  -8  15   5      640.76      676.82     44.38 o 
  -7  15   5     1361.19     1378.84     45.63 o 
  -6  15   5     1589.81     1653.21     55.40 o 
  -5  15   5     1672.82     1587.20     42.90 o 
  -4  15   5     3194.46     3154.98     46.04 o 
  -3  15   5      191.56      165.29     14.92 o 
  -2  15   5     1065.74     1023.04     28.65 o 
  -1  15   5     1044.87     1037.42     28.11 o 
   0  15   5      639.68      636.74     22.38 o 
   1  15   5      599.48      557.73     20.37 o 
   2  15   5     2235.66     2186.45     35.55 o 
   3  15   5      257.76      288.04     15.45 o 
   4  15   5      341.65      303.10     18.27 o 
   5  15   5     2247.34     2267.09    110.25 o 
   6  15   5     1385.65     1539.79     83.91 o 
   7  15   5       30.64       39.44     29.12 o 
   8  15   5     1991.70     1955.00     82.95 o 
   9  15   5     2054.49     2375.21    152.06 o 
 -11  16   5       53.46       73.80     37.72 o 
 -10  16   5        2.63        7.96     27.39 o 
  -9  16   5      121.83      130.46     31.84 o 
  -8  16   5       60.43       73.12     22.09 o 
  -7  16   5       30.33       13.31     19.18 o 
  -6  16   5      652.32      628.07     37.83 o 
  -5  16   5      306.85      312.70     25.05 o 
  -4  16   5      303.08      268.31     23.66 o 
  -3  16   5     1395.09     1393.71     35.66 o 
  -2  16   5     4766.56     4744.36     61.06 o 
  -1  16   5      163.67      153.82     14.87 o 
   0  16   5      211.12      183.30     16.24 o 
   1  16   5     2212.52     2296.67     43.11 o 
   2  16   5     2309.35     2290.65     42.38 o 
   3  16   5      416.80      415.96     21.53 o 
   4  16   5      381.73      376.93     25.40 o 
   5  16   5     2602.14     2633.66    140.30 o 
   6  16   5      101.36       84.69     33.01 o 
   7  16   5      152.99       81.91     39.71 o 
   8  16   5     1117.10     1142.38    126.28 o 
   9  16   5      154.78       49.91    135.25 o 
 -10  17   5      202.58      209.96     45.67 o 
  -9  17   5      838.49      776.16     73.46 o 
  -8  17   5     1039.17     1011.25    100.01 o 
  -7  17   5      303.28      240.92     36.89 o 
  -6  17   5      295.54      291.72     35.93 o 
  -5  17   5      102.59       93.86     20.17 o 
  -4  17   5      755.53      712.05     34.11 o 
  -3  17   5      308.63      351.18     23.86 o 
  -2  17   5       71.58       56.90     17.02 o 
  -1  17   5     2734.33     2869.80     54.34 o 
   0  17   5      573.10      659.69     29.38 o 
   1  17   5       52.87       34.61     12.16 o 
   2  17   5     4970.28     5210.94     81.41 o 
   3  17   5      468.92      495.83     38.20 o 
   4  17   5      874.24      839.22     35.34 o 
   5  17   5     2529.17     2573.50    118.66 o 
   6  17   5     2913.35     2845.85    187.28 o 
   7  17   5      152.88       42.88     48.25 o 
   8  17   5      456.49      344.42     88.38 o 
 -10  18   5       21.49      -12.42     29.99 o 
  -9  18   5     1343.31     1244.19    101.59 o 
  -8  18   5      134.72      126.24     36.61 o 
  -7  18   5      565.44      534.19     50.26 o 
  -6  18   5      625.34      631.70     53.30 o 
  -5  18   5     1724.93     1905.71     80.88 o 
  -4  18   5       48.99       14.11     17.76 o 
  -3  18   5       52.76       46.08     16.27 o 
  -2  18   5     1637.62     1656.57     51.21 o 
  -1  18   5      801.77      836.98     34.59 o 
   0  18   5       29.04      -12.90     12.90 o 
   1  18   5       54.69       64.21     18.98 o 
   2  18   5     1323.89     1330.89     41.63 o 
   3  18   5       39.98       24.32     13.88 o 
   4  18   5      127.77      145.41     18.93 o 
   5  18   5      130.12      207.50     54.27 o 
   6  18   5       40.69       52.33     42.59 o 
   7  18   5      133.50        7.36     51.31 o 
  -9  19   5      767.02      887.51    185.69 o 
  -8  19   5      150.68      158.32     89.41 o 
  -7  19   5      428.31      431.76     63.74 o 
  -6  19   5     2432.23     2500.82     97.76 o 
  -5  19   5       14.92       16.37     23.41 o 
  -4  19   5     2186.93     2220.72     72.24 o 
  -3  19   5     1079.08     1121.35     52.24 o 
  -2  19   5      101.88       90.70     19.19 o 
  -1  19   5     2201.75     2115.77     59.12 o 
   0  19   5       38.00       35.67     15.14 o 
   1  19   5      286.31      295.86     23.65 o 
   2  19   5     1863.31     2005.62     69.11 o 
   3  19   5      657.46      668.72     30.31 o 
   4  19   5       94.07       82.85     41.69 o 
   5  19   5     1188.43     1036.12    206.32 o 
   6  19   5      778.16      852.79    137.55 o 
  -8  20   5        1.27      -43.56     43.56 o 
  -7  20   5       22.99       40.56     40.67 o 
  -6  20   5      607.49      514.65     68.74 o 
  -5  20   5        0.15       20.30     24.01 o 
  -4  20   5       11.73      -15.03     20.46 o 
  -3  20   5     1118.39     1060.17     51.66 o 
  -2  20   5      348.84      351.55     32.87 o 
  -1  20   5        0.50       29.88     17.22 o 
   0  20   5       33.86       23.08     16.28 o 
   1  20   5      564.76      536.56     31.97 o 
   2  20   5      253.13      257.75     23.63 o 
   3  20   5       29.43      -12.54     16.38 o 
   4  20   5      191.32      213.61     61.68 o 
   5  20   5      525.81      495.17    105.45 o 
  -6  21   5      540.49      531.66     82.62 o 
  -5  21   5       90.75       62.66    103.16 o 
  -4  21   5      388.35      353.69     57.43 o 
  -3  21   5      971.99      947.20     52.18 o 
  -2  21   5      214.23      211.76     29.27 o 
  -1  21   5     1713.48     1890.56     76.87 o 
   0  21   5      316.70      356.03     33.75 o 
   1  21   5      220.33      163.02     29.85 o 
   2  21   5     2699.19     2960.33     76.71 o 
   3  21   5      347.52      299.48     25.65 o 
   4  21   5     1131.76     1120.14    197.15 o 
  -5  22   5       39.30      -26.68     66.48 o 
  -4  22   5      108.44      124.64     44.51 o 
  -3  22   5       48.83       33.65     29.99 o 
  -2  22   5        0.26       11.87     20.52 o 
  -1  22   5     1009.64     1181.44     76.10 o 
   0  22   5      198.00      215.38     29.96 o 
   1  22   5       93.27      147.21     25.15 o 
   2  22   5      153.74      155.52     43.31 o 
   3  22   5     1510.51     1747.38     54.25 o 
  -1  23   5     1049.87     1076.12     98.03 o 
 -15   0   6      405.70      467.43     72.89 o 
 -14   0   6      178.31      127.67     41.06 o 
 -13   0   6     8626.39     9021.49    191.61 o 
 -12   0   6     4994.75     5065.61    104.42 o 
 -11   0   6     1716.43     1655.73     62.60 o 
 -10   0   6     5971.83     6074.17     90.65 o 
  -9   0   6    36181.70    36331.76    319.32 o 
  -8   0   6      174.14      158.73     16.17 o 
  -7   0   6     1041.74      959.57     30.95 o 
  -6   0   6    78924.10    79109.41    593.79 o 
  -5   0   6    30634.57    30318.80    213.20 o 
  -4   0   6      325.73      359.02     15.40 o 
  -3   0   6    10211.64    10926.41    100.32 o 
  -2   0   6    19471.77    19557.43    135.51 o 
  -1   0   6    15540.92    14964.54    155.26 o 
   0   0   6    40499.44    43582.46    535.98 o 
   1   0   6     3949.25     3976.68     45.53 o 
   2   0   6      519.70      427.81     11.74 o 
   3   0   6    60413.83    62242.59    422.13 o 
   4   0   6    15306.87    15419.05    127.74 o 
   5   0   6    12749.90    12485.65    121.11 o 
   6   0   6    15032.45    14997.08    145.13 o 
   7   0   6    26127.62    26867.31    261.68 o 
   8   0   6     7698.33     7749.91    150.58 o 
   9   0   6      410.48      454.03     51.21 o 
  10   0   6     9619.57     9425.84    284.38 o 
  11   0   6       72.44       78.95     68.92 o 
  12   0   6     2558.52     2549.37    155.83 o 
 -15   1   6       90.54       85.33     29.43 o 
 -14   1   6      913.01      838.77     79.13 o 
 -13   1   6       34.34        3.15     17.12 o 
 -12   1   6     2570.22     2517.02     51.24 o 
 -11   1   6        6.46       -9.96      9.96 o 
 -10   1   6     4181.44     4162.69     51.18 o 
  -9   1   6      453.15      452.01     19.02 o 
  -8   1   6     7673.92     7462.40     67.82 o 
  -7   1   6     1719.54     1606.57     27.73 o 
  -6   1   6    12246.88    11901.31     73.77 o 
  -5   1   6      874.98      835.94     12.35 o 
  -4   1   6    10107.20    10336.12     66.55 o 
  -3   1   6        2.40       19.72      6.58 o 
  -2   1   6    10404.54    10556.98     56.81 o 
  -1   1   6      455.42      416.82      7.79 o 
   0   1   6    13074.36    13333.96    115.71 o 
   1   1   6     2518.81     2651.24     25.40 o 
   2   1   6    10317.37    10088.06     62.25 o 
   3   1   6     1166.88     1086.29     17.51 o 
   4   1   6    11791.28    11410.56     85.31 o 
   5   1   6     2193.84     2238.04     29.08 o 
   6   1   6     6067.83     6053.38     55.62 o 
   7   1   6     2734.42     2673.60     41.87 o 
   8   1   6     2735.42     2752.25     60.45 o 
   9   1   6     2597.77     2514.50     73.34 o 
  10   1   6     1184.56     1208.34     70.50 o 
  11   1   6     1195.77     1161.76     63.29 o 
  12   1   6      200.21      159.87     41.69 o 
 -15   2   6      914.32     1124.82     85.37 o 
 -14   2   6        0.14       -3.90     19.81 o 
 -13   2   6      419.59      410.62     35.46 o 
 -12   2   6     3031.46     3145.10     69.33 o 
 -11   2   6     3056.62     3159.29     53.70 o 
 -10   2   6     3403.89     3316.16     46.54 o 
  -9   2   6     3414.40     3420.02     44.89 o 
  -8   2   6        9.99       -6.29      6.29 o 
  -7   2   6    28583.18    28353.38    180.64 o 
  -6   2   6    52900.30    54351.66    256.65 o 
  -5   2   6     4144.88     4181.45     31.93 o 
  -4   2   6     2849.71     2705.46     29.36 o 
  -3   2   6   135439.30   139665.28    725.02 o 
  -2   2   6     7377.35     7320.31     44.82 o 
  -1   2   6     6931.54     7460.03     41.22 o 
   0   2   6    79385.99    85315.02    463.04 o 
   1   2   6    85837.68    89692.06    422.87 o 
   2   2   6     2966.83     3257.15     27.18 o 
   3   2   6      914.39      948.20     15.37 o 
   4   2   6    38838.84    40166.66    208.45 o 
   5   2   6     3330.04     3300.94     37.43 o 
   6   2   6      396.02      372.79     16.27 o 
   7   2   6     3036.14     3022.52     45.21 o 
   8   2   6        2.69      -12.30     12.30 o 
   9   2   6     2962.58     2931.61     79.04 o 
  10   2   6      977.24      951.71     54.14 o 
  11   2   6     2412.39     2471.80     87.47 o 
  12   2   6       16.75       38.01     46.32 o 
 -15   3   6      112.22       40.52     46.54 o 
 -14   3   6      348.19      315.55     34.06 o 
 -13   3   6        8.01        9.30     18.83 o 
 -12   3   6      356.63      400.19     26.71 o 
 -11   3   6      179.14      153.40     16.88 o 
 -10   3   6     2134.34     1977.16     36.30 o 
  -9   3   6      311.75      314.14     16.92 o 
  -8   3   6     3954.14     3747.92     44.37 o 
  -7   3   6     4446.25     4328.73     43.74 o 
  -6   3   6    18443.81    18724.08    104.22 o 
  -5   3   6      272.05      340.40      8.95 o 
  -4   3   6    16619.33    16340.13     95.84 o 
  -3   3   6      867.74     1020.83     14.22 o 
  -2   3   6    36367.88    37323.63    208.68 o 
  -1   3   6     2507.64     2591.97     23.46 o 
   0   3   6    29189.47    29962.18    154.54 o 
   1   3   6     8799.80     9379.30     59.53 o 
   2   3   6    14195.09    14039.21     84.83 o 
   3   3   6     3980.10     4346.80     38.61 o 
   4   3   6     3916.13     3903.44     36.15 o 
   5   3   6     2021.12     1983.39     29.00 o 
   6   3   6      861.08      841.00     22.38 o 
   7   3   6       21.54        8.17     10.30 o 
   8   3   6     2865.29     2805.47     62.98 o 
   9   3   6      111.83      126.99     27.46 o 
  10   3   6     3275.60     3290.98     94.49 o 
  11   3   6       36.67       -4.36     24.08 o 
  12   3   6     3124.67     3490.08    144.27 o 
 -15   4   6      113.14      128.88     42.23 o 
 -14   4   6      254.74      234.87     37.64 o 
 -13   4   6     7522.03     7687.90    182.97 o 
 -12   4   6     2671.63     2738.27     62.66 o 
 -11   4   6     2831.40     2890.70     53.52 o 
 -10   4   6     3968.04     3918.76     51.97 o 
  -9   4   6    30131.88    30202.86    201.48 o 
  -8   4   6      268.16      261.11     13.93 o 
  -7   4   6     1983.65     1970.69     27.06 o 
  -6   4   6    46189.16    46445.54    234.37 o 
  -5   4   6    41577.93    41466.25    204.61 o 
  -4   4   6       91.26       88.98      5.88 o 
  -3   4   6    11852.34    11833.81     70.97 o 
  -2   4   6    21545.18    20879.68    125.74 o 
  -1   4   6    42286.02    43342.38    222.81 o 
   0   4   6    25382.63    26777.86    144.36 o 
   1   4   6     2581.71     2599.17     23.08 o 
   2   4   6     1181.07     1233.80     17.56 o 
   3   4   6    49584.54    50103.04    265.68 o 
   4   4   6    16425.83    16519.20    105.84 o 
   5   4   6    11792.73    11759.19     82.19 o 
   6   4   6     7163.45     7212.01     66.12 o 
   7   4   6    27122.22    27414.40    215.27 o 
   8   4   6     1332.30     1329.45     47.40 o 
   9   4   6     4985.18     4945.36    137.67 o 
  10   4   6     5728.28     5747.78    117.27 o 
  11   4   6     1552.41     1617.84     76.80 o 
  12   4   6     1828.17     1657.14    129.80 o 
 -15   5   6      802.86      742.68     60.85 o 
 -14   5   6     1534.80     1578.29     68.18 o 
 -13   5   6      817.99      843.47     57.85 o 
 -12   5   6     7231.62     7368.23    117.07 o 
 -11   5   6      707.88      699.20     28.76 o 
 -10   5   6     9563.35     9572.18     87.03 o 
  -9   5   6     1657.85     1620.65     31.52 o 
  -8   5   6    18723.63    18541.38    129.49 o 
  -7   5   6     7969.62     7663.54     63.71 o 
  -6   5   6    14058.75    13884.31     87.98 o 
  -5   5   6    18205.07    17847.47     98.99 o 
  -4   5   6    11230.55    11130.04     69.42 o 
  -3   5   6     4566.22     4430.57     33.04 o 
  -2   5   6     6894.67     6994.65     50.61 o 
  -1   5   6     1079.47     1015.46     17.13 o 
   0   5   6     8884.86     8576.81     58.79 o 
   1   5   6       63.81       92.27      6.98 o 
   2   5   6    12166.21    12511.81     76.43 o 
   3   5   6      137.09      153.10      9.52 o 
   4   5   6    20608.32    19953.02    127.43 o 
   5   5   6     1497.10     1537.29     23.61 o 
   6   5   6    18707.18    18663.75    125.14 o 
   7   5   6     5328.72     5203.85     64.54 o 
   8   5   6     5397.52     5398.48    104.37 o 
   9   5   6     7769.35     7721.10    134.59 o 
  10   5   6     1317.57     1371.31     62.88 o 
  11   5   6     2819.09     2806.93     93.67 o 
  12   5   6       42.04       -7.51     29.15 o 
 -14   6   6        3.79      -15.74     22.91 o 
 -13   6   6       13.05       16.35     22.94 o 
 -12   6   6     1118.99     1195.70     45.94 o 
 -11   6   6     4857.43     4809.96     76.49 o 
 -10   6   6     2322.15     2220.45     40.51 o 
  -9   6   6      121.84      133.35     12.39 o 
  -8   6   6     1932.33     1909.40     30.49 o 
  -7   6   6    23225.68    22992.96    146.03 o 
  -6   6   6    17265.39    17987.97    110.67 o 
  -5   6   6     2338.16     2302.00     26.37 o 
  -4   6   6     6169.79     5948.71     41.66 o 
  -3   6   6   105812.38   107617.17    492.43 o 
  -2   6   6     6408.87     6089.48     51.40 o 
  -1   6   6     4704.93     4762.04     41.51 o 
   0   6   6    53650.76    54871.62    295.64 o 
   1   6   6    77256.90    78313.84    392.12 o 
   2   6   6     1634.14     1685.00     23.88 o 
   3   6   6     1811.36     1812.45     31.39 o 
   4   6   6    42865.48    43747.77    249.67 o 
   5   6   6    10470.84    10192.42     76.29 o 
   6   6   6     1442.13     1479.50     30.75 o 
   7   6   6      482.47      496.50     25.85 o 
   8   6   6     4263.36     4163.61     84.20 o 
   9   6   6      306.62      273.47     30.36 o 
  10   6   6       57.85       45.70     20.96 o 
  11   6   6       60.27       79.50     31.29 o 
  12   6   6       19.44      103.10     37.04 o 
 -14   7   6      491.63      502.45     49.49 o 
 -13   7   6      649.35      764.06     52.16 o 
 -12   7   6        2.59      -10.31     14.18 o 
 -11   7   6     1021.26     1026.81     37.15 o 
 -10   7   6       50.49       45.93     11.38 o 
  -9   7   6     1579.14     1587.60     31.11 o 
  -8   7   6       96.80       70.95      9.91 o 
  -7   7   6     2775.29     2896.75     35.15 o 
  -6   7   6     7327.02     7254.91     63.73 o 
  -5   7   6    17924.82    17970.13    109.88 o 
  -4   7   6    21128.56    21000.08    115.77 o 
  -3   7   6      671.67      656.92     14.36 o 
  -2   7   6    42940.54    43907.39    230.70 o 
  -1   7   6     1568.42     1699.61     25.85 o 
   0   7   6    38496.29    39030.71    224.96 o 
   1   7   6    19225.91    19315.17    111.93 o 
   2   7   6    12582.54    12106.32     84.71 o 
   3   7   6    18273.76    18510.55    118.21 o 
   4   7   6     2102.65     2216.02     31.71 o 
   5   7   6     4329.90     4388.61     47.85 o 
   6   7   6      145.62      128.11     14.24 o 
   7   7   6      485.91      493.03     32.81 o 
   8   7   6       49.18       64.45     19.43 o 
   9   7   6      627.61      587.63     39.92 o 
  10   7   6      565.05      571.41     43.63 o 
  11   7   6        4.14      -20.68     20.68 o 
 -14   8   6       28.71       27.69     25.47 o 
 -13   8   6     2556.02     2536.60     78.68 o 
 -12   8   6     1244.68     1219.66     57.54 o 
 -11   8   6       85.68       41.09     13.76 o 
 -10   8   6     2598.75     2640.66     49.56 o 
  -9   8   6    11756.04    11499.22     94.94 o 
  -8   8   6     4239.23     4113.87     46.26 o 
  -7   8   6       93.30       85.98      9.64 o 
  -6   8   6    10777.06    10336.50     83.06 o 
  -5   8   6    21904.90    21391.85    124.79 o 
  -4   8   6     2667.07     2736.68     28.87 o 
  -3   8   6     3200.03     3239.04     31.91 o 
  -2   8   6    11395.52    11076.77     75.02 o 
  -1   8   6    29143.02    29324.49    164.42 o 
   0   8   6     6804.46     6543.44     56.05 o 
   1   8   6     2492.94     2613.50     32.37 o 
   2   8   6     2483.50     2390.06     30.47 o 
   3   8   6    17329.41    16899.73    112.15 o 
   4   8   6     7133.06     7051.12     60.70 o 
   5   8   6      545.96      555.74     21.85 o 
   6   8   6      891.94      831.34     29.32 o 
   7   8   6    11299.50    11109.75    141.65 o 
   8   8   6      231.94      194.53     29.76 o 
   9   8   6     2747.32     2793.51     82.61 o 
  10   8   6      479.58      439.99     46.50 o 
  11   8   6     3333.06     3542.83    154.84 o 
 -14   9   6      324.04      298.60     42.68 o 
 -13   9   6     1480.05     1432.91     64.93 o 
 -12   9   6     5804.10     5977.18    125.43 o 
 -11   9   6      815.67      875.63     34.05 o 
 -10   9   6     7072.28     7079.69     88.04 o 
  -9   9   6     1291.28     1172.71     29.05 o 
  -8   9   6    14676.21    14655.20    110.81 o 
  -7   9   6     4277.73     4072.95     57.66 o 
  -6   9   6     3388.07     3451.77     43.87 o 
  -5   9   6    24814.30    24626.86    154.24 o 
  -4   9   6      333.26      348.81     12.41 o 
  -3   9   6     4792.43     4705.58     41.19 o 
  -2   9   6     2343.74     2255.30     28.83 o 
  -1   9   6       40.24       57.52      6.89 o 
   0   9   6       18.21       13.60      7.23 o 
   1   9   6     6446.52     6397.06     52.28 o 
   2   9   6     2190.53     2127.55     31.11 o 
   3   9   6     8452.40     8415.49     69.10 o 
   4   9   6     9963.21     9765.32     79.74 o 
   5   9   6      241.30      234.26     17.99 o 
   6   9   6    18211.15    18392.98    166.70 o 
   7   9   6      382.88      375.96     36.63 o 
   8   9   6     8191.07     8405.78    148.24 o 
   9   9   6     3440.52     3398.51     92.06 o 
  10   9   6     4094.84     4233.02    149.58 o 
  11   9   6     1732.92     1683.64    114.03 o 
 -13  10   6      164.90      198.80     30.71 o 
 -12  10   6      174.05      127.38     28.39 o 
 -11  10   6     8544.96     8658.05    106.55 o 
 -10  10   6     2258.90     2270.49     47.97 o 
  -9  10   6       42.38       27.82     10.28 o 
  -8  10   6     4592.23     4596.10     56.14 o 
  -7  10   6    17731.26    17671.28    127.39 o 
  -6  10   6     1556.53     1502.42     30.43 o 
  -5  10   6      166.67      174.89     12.79 o 
  -4  10   6    17889.39    17628.91    120.81 o 
  -3  10   6    28193.14    28101.22    161.90 o 
  -2  10   6     1820.42     1800.87     25.35 o 
  -1  10   6      968.73      995.71     20.88 o 
   0  10   6    14022.16    13743.24     98.39 o 
   1  10   6    24800.45    24713.09    147.44 o 
   2  10   6     1078.32     1012.60     19.36 o 
   3  10   6      363.67      387.47     14.56 o 
   4  10   6     9427.05     9320.66    102.97 o 
   5  10   6    11381.16    10928.50    110.16 o 
   6  10   6      435.82      429.52     30.98 o 
   7  10   6      281.13      320.06     33.36 o 
   8  10   6     3533.89     3486.26     89.96 o 
   9  10   6     1705.48     1761.41     71.90 o 
  10  10   6     1111.81     1149.81     86.30 o 
  11  10   6        3.64       55.40     80.63 o 
 -13  11   6      286.28      246.38     36.91 o 
 -12  11   6        6.47       -3.86     20.29 o 
 -11  11   6      378.82      401.30     43.33 o 
 -10  11   6      500.79      577.73     30.38 o 
  -9  11   6     1352.10     1341.59     39.23 o 
  -8  11   6       73.30       64.09     11.62 o 
  -7  11   6     2798.53     2726.60     42.77 o 
  -6  11   6     9607.75     9545.75     97.52 o 
  -5  11   6     5854.47     5892.02     65.29 o 
  -4  11   6    16782.38    16785.67    134.67 o 
  -3  11   6      301.93      306.77     15.01 o 
  -2  11   6    44286.45    44623.16    271.74 o 
  -1  11   6     4187.65     4316.00     50.29 o 
   0  11   6    26958.85    26982.18    170.69 o 
   1  11   6    18588.87    18612.94    117.66 o 
   2  11   6    10659.81    10637.47     78.48 o 
   3  11   6    21717.60    21600.57    152.00 o 
   4  11   6     1573.91     1540.76     31.43 o 
   5  11   6     8553.71     8581.63     99.40 o 
   6  11   6      394.69      404.32     40.82 o 
   7  11   6     2388.37     2518.60     85.99 o 
   8  11   6       69.98       68.30     24.79 o 
   9  11   6        8.81       -3.72     34.52 o 
  10  11   6      159.19      198.20     47.43 o 
 -13  12   6     1985.11     2103.74     91.58 o 
 -12  12   6       31.71       60.93     25.42 o 
 -11  12   6      131.00      108.10     28.02 o 
 -10  12   6     1801.17     1833.55     58.85 o 
  -9  12   6     4846.46     4908.42     81.55 o 
  -8  12   6     4372.45     4486.42     64.70 o 
  -7  12   6      205.40      199.82     16.18 o 
  -6  12   6      838.38      823.36     28.08 o 
  -5  12   6    16965.94    16896.56    124.45 o 
  -4  12   6    10172.24    10046.65     82.04 o 
  -3  12   6     1785.79     1699.74     29.86 o 
  -2  12   6     4384.90     4308.18     45.26 o 
  -1  12   6    37297.04    37734.86    213.28 o 
   0  12   6      404.13      412.95     20.03 o 
   1  12   6     2679.21     2720.45     40.82 o 
   2  12   6    13352.99    13143.87    111.90 o 
   3  12   6    14667.14    14645.08    125.48 o 
   4  12   6       10.34       10.65      9.04 o 
   5  12   6      381.82      348.62     27.28 o 
   6  12   6     3963.96     3946.75     75.38 o 
   7  12   6     1597.54     1585.65     82.49 o 
   8  12   6       14.26      -19.57     26.82 o 
   9  12   6      101.84       38.76     41.44 o 
  10  12   6      155.23      166.07     51.84 o 
 -12  13   6     3825.22     4045.40    177.59 o 
 -11  13   6      236.19      215.15     33.40 o 
 -10  13   6     2653.33     2714.51     69.56 o 
  -9  13   6      896.70      914.81     44.59 o 
  -8  13   6     6541.96     6517.21     88.87 o 
  -7  13   6      908.22      886.66     32.89 o 
  -6  13   6     1538.36     1528.82     35.09 o 
  -5  13   6     4118.31     3984.34     50.56 o 
  -4  13   6     1214.53     1149.82     25.25 o 
  -3  13   6      803.91      790.18     19.56 o 
  -2  13   6       51.43       44.96      8.35 o 
  -1  13   6        7.26       15.97      6.90 o 
   0  13   6      744.52      735.84     24.30 o 
   1  13   6     2809.64     2788.96     43.42 o 
   2  13   6     3353.82     3224.05     47.45 o 
   3  13   6     2612.81     2643.47     52.20 o 
   4  13   6     8297.68     8145.16    107.93 o 
   5  13   6       95.73      129.71     22.07 o 
   6  13   6    11915.83    12240.93    177.13 o 
   7  13   6        9.91       33.51     29.46 o 
   8  13   6     5498.17     5387.41    174.24 o 
   9  13   6     1194.59     1096.50    104.73 o 
  10  13   6     4159.97     4332.14    193.54 o 
 -12  14   6      126.20       97.81     37.06 o 
 -11  14   6     7350.13     7476.13    165.94 o 
 -10  14   6     1524.68     1621.03     67.22 o 
  -9  14   6     1674.36     1660.17     75.52 o 
  -8  14   6     3280.93     3283.95     92.85 o 
  -7  14   6    13986.09    14092.59    151.34 o 
  -6  14   6      197.44      181.73     16.80 o 
  -5  14   6        0.81       -8.72      8.72 o 
  -4  14   6    16692.57    16730.58    134.91 o 
  -3  14   6     7804.98     7612.90     76.36 o 
  -2  14   6       71.03       67.80     10.29 o 
  -1  14   6     1134.25     1125.94     25.67 o 
   0  14   6     1752.07     1719.02     40.16 o 
   1  14   6     7773.35     7761.50     82.07 o 
   2  14   6     5419.26     5363.33     67.72 o 
   3  14   6      526.60      460.11     26.92 o 
   4  14   6      223.76      215.87     24.89 o 
   5  14   6    11864.89    11736.78    173.92 o 
   6  14   6      252.00      277.88     39.26 o 
   7  14   6     4583.41     4660.32     94.22 o 
   8  14   6     1189.42     1180.67    106.82 o 
   9  14   6     4442.81     4960.31    196.48 o 
 -11  15   6        8.67        0.43     32.70 o 
 -10  15   6     1879.09     1819.79     86.85 o 
  -9  15   6      974.50      859.78     50.48 o 
  -8  15   6     1091.37     1112.87     58.97 o 
  -7  15   6       11.84       -0.72     14.21 o 
  -6  15   6     6892.06     7048.18     90.89 o 
  -5  15   6        1.52       -9.51      9.51 o 
  -4  15   6     6270.17     6289.56     71.62 o 
  -3  15   6     1419.45     1392.39     32.20 o 
  -2  15   6    12013.40    12059.80    105.83 o 
  -1  15   6     1467.41     1436.03     30.46 o 
   0  15   6     8661.15     8572.08     83.35 o 
   1  15   6     4396.96     4456.49     65.67 o 
   2  15   6     2955.26     2923.87     57.66 o 
   3  15   6     3892.35     3947.52     74.26 o 
   4  15   6     1307.36     1349.64    106.20 o 
   5  15   6     2100.69     2128.17     99.45 o 
   6  15   6       54.56       38.43     15.25 o 
   7  15   6     1091.90     1160.21     90.13 o 
   8  15   6      460.81      470.73    108.79 o 
   9  15   6       11.71      -33.83     36.47 o 
 -11  16   6       72.11       35.62     57.53 o 
 -10  16   6      668.21      692.29     64.61 o 
  -9  16   6     1218.76     1268.35     61.76 o 
  -8  16   6     3629.59     3784.29    101.02 o 
  -7  16   6        2.70       18.67     17.30 o 
  -6  16   6        0.40      -12.18     12.18 o 
  -5  16   6    11443.20    11577.51    128.59 o 
  -4  16   6     5033.78     5074.46     74.91 o 
  -3  16   6     3619.78     3684.67     59.21 o 
  -2  16   6     2788.95     2803.53     49.65 o 
  -1  16   6    29555.29    29878.09    244.41 o 
   0  16   6      907.45      803.25     27.01 o 
   1  16   6     2331.69     2303.40     58.00 o 
   2  16   6    16522.45    16559.71    229.71 o 
   3  16   6     4451.67     4239.68     91.59 o 
   4  16   6     2506.20     2546.34    112.50 o 
   5  16   6      226.08      169.96     25.69 o 
   6  16   6     3549.87     3499.24     76.10 o 
   7  16   6       12.12      -11.39     38.19 o 
   8  16   6       34.53       31.87     47.35 o 
 -10  17   6      302.10      331.49     53.53 o 
  -9  17   6      664.03      579.24     55.79 o 
  -8  17   6     1127.18     1119.04     62.63 o 
  -7  17   6       94.79       54.95     20.97 o 
  -6  17   6      282.66      281.63     32.36 o 
  -5  17   6      360.66      352.06     27.13 o 
  -4  17   6     1602.84     1519.44     44.03 o 
  -3  17   6      141.55      101.42     16.50 o 
  -2  17   6     1375.20     1258.11     38.78 o 
  -1  17   6       71.32       84.75     13.48 o 
   0  17   6     2737.63     2744.24     56.83 o 
   1  17   6       19.95       23.57     12.89 o 
   2  17   6     2920.79     2964.02     81.70 o 
   3  17   6       33.23        0.62     22.50 o 
   4  17   6     2787.18     2744.30     87.60 o 
   5  17   6      841.33      873.32     42.03 o 
   6  17   6     2049.87     2149.03    167.20 o 
   7  17   6      238.70      132.87     55.87 o 
  -9  18   6      570.04      510.74    105.45 o 
  -8  18   6     2941.27     3065.26    136.41 o 
  -7  18   6     3564.94     3597.56    137.45 o 
  -6  18   6       74.82      134.09     23.89 o 
  -5  18   6      360.39      350.78     33.28 o 
  -4  18   6     4400.04     4465.60     86.66 o 
  -3  18   6      931.54      918.80     46.68 o 
  -2  18   6      808.17      805.25     42.21 o 
  -1  18   6     1481.34     1523.34     44.79 o 
   0  18   6        6.69       -6.77     11.29 o 
   1  18   6     2127.33     2044.26     55.79 o 
   2  18   6     4494.75     4416.99    116.72 o 
   3  18   6      945.96      919.56     71.47 o 
   4  18   6        3.92        0.07     16.46 o 
   5  18   6     7279.33     7480.20    173.59 o 
   6  18   6       26.04       12.38     39.63 o 
   7  18   6     2571.05     2835.07    435.57 o 
  -9  19   6      404.09      368.39     74.90 o 
  -8  19   6      570.51      398.10     74.90 o 
  -7  19   6      194.65      260.86    114.62 o 
  -6  19   6     2508.02     2348.29     84.44 o 
  -5  19   6       34.76       31.89     18.38 o 
  -4  19   6      892.64      851.83     49.42 o 
  -3  19   6     1002.14      981.03     41.39 o 
  -2  19   6     2088.65     2016.36     70.25 o 
  -1  19   6      185.05      166.88     20.02 o 
   0  19   6      711.87      614.40     28.89 o 
   1  19   6       25.46       26.65     14.44 o 
   2  19   6      699.13      626.17     74.88 o 
   3  19   6       26.77       17.61     30.09 o 
   4  19   6     1126.75     1132.48     69.55 o 
   5  19   6        1.20      -18.34     41.26 o 
   6  19   6      650.18      593.05    153.59 o 
  -7  20   6      180.57      151.54     36.05 o 
  -6  20   6       44.76        7.90     31.64 o 
  -5  20   6     6239.49     6580.66    137.68 o 
  -4  20   6     1002.46     1028.94     50.51 o 
  -3  20   6     1895.82     1962.09     64.99 o 
  -2  20   6     1516.02     1532.54     50.62 o 
  -1  20   6     8935.38     9028.02    183.89 o 
   0  20   6      281.66      294.38     26.66 o 
   1  20   6      731.15      651.75     36.23 o 
   2  20   6     4489.49     4712.73    140.27 o 
   3  20   6      983.91      849.47     65.65 o 
   4  20   6      499.22      641.89    119.21 o 
   5  20   6       54.83       64.19     59.60 o 
  -6  21   6      702.34      748.82     62.38 o 
  -5  21   6       38.37       42.14     33.09 o 
  -4  21   6     2494.64     2751.70     89.84 o 
  -3  21   6        0.66       10.94     20.98 o 
  -2  21   6     1869.35     1896.24     67.96 o 
  -1  21   6      354.28      340.89     30.73 o 
   0  21   6     2917.58     3091.70     68.00 o 
   1  21   6      944.39      963.37     85.50 o 
   2  21   6     1507.22     1528.48    199.44 o 
   3  21   6      719.84      687.73    123.79 o 
  -4  22   6     1153.55     1063.02     58.01 o 
  -3  22   6     1293.25     1348.95     62.05 o 
  -2  22   6      172.69      138.28     29.01 o 
  -1  22   6       35.52      -16.05     45.93 o 
   0  22   6      296.90      256.70     30.44 o 
   1  22   6     1934.57     1824.79    192.57 o 
 -15   1   7     1050.75     1158.24     80.56 o 
 -14   1   7      190.09      236.64     30.10 o 
 -13   1   7     4009.91     4314.40     78.27 o 
 -12   1   7     5173.18     5436.84     75.03 o 
 -11   1   7      211.69      241.88     16.27 o 
 -10   1   7     1677.78     1648.14     33.09 o 
  -9   1   7    10554.51    10368.97    132.30 o 
  -8   1   7      601.05      625.62     19.02 o 
  -7   1   7      366.00      335.64     12.26 o 
  -6   1   7    14648.52    14827.71     87.64 o 
  -5   1   7       20.83       17.05      4.36 o 
  -4   1   7     4490.36     4848.99     39.92 o 
  -3   1   7    15044.33    15902.69     92.11 o 
  -2   1   7     3513.39     3607.38     24.41 o 
  -1   1   7    26222.51    27165.47    166.44 o 
   0   1   7     9506.50    10220.97    128.55 o 
   1   1   7     9281.94     9603.70     73.73 o 
   2   1   7    11147.08    11510.59     72.12 o 
   3   1   7      193.97      159.55      7.11 o 
   4   1   7     6953.25     7124.52     56.43 o 
   5   1   7    24468.88    23992.35    143.53 o 
   6   1   7     1933.28     1892.33     33.02 o 
   7   1   7       50.60       75.04     15.19 o 
   8   1   7    11785.57    11515.08    137.99 o 
   9   1   7     5179.34     5077.40    104.87 o 
  10   1   7        2.82      -14.53     17.92 o 
  11   1   7     4107.28     4106.36    181.82 o 
  12   1   7     2951.57     3128.85    172.62 o 
 -15   2   7      288.92      412.67     57.57 o 
 -14   2   7        2.15        5.16     17.84 o 
 -13   2   7      433.08      421.17     30.39 o 
 -12   2   7       28.86       33.72     14.10 o 
 -11   2   7      638.17      643.68     24.95 o 
 -10   2   7      344.00      357.51     17.98 o 
  -9   2   7      195.95      144.90     13.07 o 
  -8   2   7     1215.60     1241.20     25.69 o 
  -7   2   7       34.45       43.46      6.19 o 
  -6   2   7     2129.70     2174.23     24.71 o 
  -5   2   7      972.07     1067.24     19.17 o 
  -4   2   7      901.33      939.11     15.87 o 
  -3   2   7     1071.30     1124.85     14.95 o 
  -2   2   7        1.37        9.92      3.86 o 
  -1   2   7       11.88       18.09      6.97 o 
   0   2   7        1.68        0.19      4.88 o 
   1   2   7       58.27       62.47     10.94 o 
   2   2   7     3474.14     3701.14     29.64 o 
   3   2   7      458.49      542.46     12.66 o 
   4   2   7       93.75       91.01      7.96 o 
   5   2   7      840.14      855.03     20.39 o 
   6   2   7      759.19      694.57     20.78 o 
   7   2   7       50.43       64.16     18.37 o 
   8   2   7       24.47        8.29     25.35 o 
   9   2   7      257.72      285.05     34.81 o 
  10   2   7        7.31        3.94     20.45 o 
  11   2   7      204.36      264.79     52.38 o 
  12   2   7       90.30      159.06    114.49 o 
 -15   3   7      732.02      733.09     65.65 o 
 -14   3   7        1.63       36.13     19.84 o 
 -13   3   7     3918.87     4045.39     76.20 o 
 -12   3   7     3271.64     3464.81     61.90 o 
 -11   3   7      130.41      115.18     14.26 o 
 -10   3   7     4122.12     4032.37     51.59 o 
  -9   3   7     6805.19     6841.63     64.14 o 
  -8   3   7      828.13      814.32     20.53 o 
  -7   3   7      137.98      149.70      8.81 o 
  -6   3   7    12526.31    12772.51     82.56 o 
  -5   3   7     1253.62     1218.36     18.46 o 
  -4   3   7     1575.70     1737.60     23.39 o 
  -3   3   7    14750.73    15534.93     94.48 o 
  -2   3   7     6049.77     6472.15     43.29 o 
  -1   3   7    36784.30    38027.07    183.31 o 
   0   3   7     3956.92     4275.80     33.10 o 
   1   3   7     1052.46     1048.97     12.67 o 
   2   3   7    20476.40    20375.76    116.86 o 
   3   3   7      553.85      498.28     13.65 o 
   4   3   7     2546.04     2464.91     31.39 o 
   5   3   7    18126.36    17941.00    119.68 o 
   6   3   7     3449.95     3517.07     43.63 o 
   7   3   7       79.24       93.62     16.86 o 
   8   3   7     8418.68     8292.99    133.77 o 
   9   3   7     3714.61     3671.96     89.37 o 
  10   3   7       14.42      -19.50     19.50 o 
  11   3   7     3314.20     3294.49    113.09 o 
  12   3   7     2402.32     2342.41    107.05 o 
 -15   4   7      795.32      816.02     68.99 o 
 -14   4   7        9.76      -11.15     18.67 o 
 -13   4   7      745.98      929.28     45.48 o 
 -12   4   7      151.25      132.69     18.29 o 
 -11   4   7      679.94      732.88     27.44 o 
 -10   4   7     1152.77     1178.70     28.91 o 
  -9   4   7       13.57       51.11      9.20 o 
  -8   4   7     2735.95     2759.67     33.28 o 
  -7   4   7     1277.85     1269.23     21.23 o 
  -6   4   7     3908.28     3979.23     39.00 o 
  -5   4   7     1372.12     1465.31     21.17 o 
  -4   4   7      178.39      203.67      8.33 o 
  -3   4   7        6.73        2.59      4.21 o 
  -2   4   7     2961.33     3225.67     30.06 o 
  -1   4   7     5193.35     5488.51     36.76 o 
   0   4   7     2534.91     2680.45     23.25 o 
   1   4   7       11.15        5.12      4.34 o 
   2   4   7     2705.02     2726.10     27.61 o 
   3   4   7      667.68      687.76     16.19 o 
   4   4   7      718.78      722.83     18.01 o 
   5   4   7     2498.40     2433.74     33.34 o 
   6   4   7     1208.15     1133.89     29.11 o 
   7   4   7      343.20      328.69     25.66 o 
   8   4   7       48.26       46.98     20.17 o 
   9   4   7     1429.95     1394.78     75.88 o 
  10   4   7      128.42      119.20     26.32 o 
  11   4   7      588.65      638.08     59.23 o 
 -15   5   7      348.02      247.28     43.72 o 
 -14   5   7      233.80      220.98     30.74 o 
 -13   5   7     3313.12     3621.86     88.48 o 
 -12   5   7     1438.05     1527.69     44.57 o 
 -11   5   7       46.03       19.10     11.23 o 
 -10   5   7     5746.36     5612.92     61.73 o 
  -9   5   7     3355.85     3199.21     40.95 o 
  -8   5   7      716.50      713.30     19.48 o 
  -7   5   7     3773.54     3764.05     40.78 o 
  -6   5   7     5808.05     5866.03     49.24 o 
  -5   5   7     5873.45     5596.49     44.85 o 
  -4   5   7     2129.56     2076.63     23.59 o 
  -3   5   7    15058.69    15431.12     90.42 o 
  -2   5   7     7145.02     7607.34     58.58 o 
  -1   5   7    10563.21    10867.43     72.75 o 
   0   5   7     1157.19     1210.26     17.74 o 
   1   5   7      959.62      953.01     16.85 o 
   2   5   7    38100.12    38014.91    208.54 o 
   3   5   7     1214.58     1169.17     21.05 o 
   4   5   7        6.15       -3.10      6.18 o 
   5   5   7    13704.32    13661.64     99.86 o 
   6   5   7     5151.02     5144.91     75.26 o 
   7   5   7        8.80       -2.79     12.24 o 
   8   5   7     4910.17     4860.46    105.54 o 
   9   5   7     4665.46     4692.04     94.11 o 
  10   5   7      268.97      220.38     30.96 o 
  11   5   7     1501.14     1421.23     82.07 o 
 -14   6   7       94.12       92.60     26.72 o 
 -13   6   7     1292.33     1337.07     60.93 o 
 -12   6   7     1232.90     1367.71     55.94 o 
 -11   6   7      336.31      356.46     20.72 o 
 -10   6   7     2450.32     2511.22     40.51 o 
  -9   6   7        2.64       -7.30      7.30 o 
  -8   6   7     1536.04     1539.17     27.50 o 
  -7   6   7     2574.09     2525.19     33.96 o 
  -6   6   7      146.96      130.70      8.67 o 
  -5   6   7      501.89      532.28     15.09 o 
  -4   6   7     8228.51     8413.34     55.98 o 
  -3   6   7       61.36       36.43      6.60 o 
  -2   6   7     4925.53     5141.15     46.82 o 
  -1   6   7    13071.28    13423.06     92.97 o 
   0   6   7     1887.45     1943.74     23.47 o 
   1   6   7     5964.12     5964.97     47.88 o 
   2   6   7     3436.93     3444.04     35.14 o 
   3   6   7     2444.97     2397.12     31.49 o 
   4   6   7     3660.53     3529.34     42.43 o 
   5   6   7      537.33      557.96     19.40 o 
   6   6   7     4662.97     4565.22     69.17 o 
   7   6   7     1060.12     1070.24     43.16 o 
   8   6   7      484.11      460.34     38.17 o 
   9   6   7     1890.78     1829.06     61.87 o 
  10   6   7        6.07        3.11     27.22 o 
  11   6   7      475.42      532.34     54.96 o 
 -14   7   7     1229.16     1239.62     72.17 o 
 -13   7   7     2361.91     2454.13     85.33 o 
 -12   7   7        2.10        0.93     13.70 o 
 -11   7   7      101.93       68.48     17.66 o 
 -10   7   7    10023.75    10048.54     91.14 o 
  -9   7   7      469.36      437.87     21.48 o 
  -8   7   7     2843.62     2859.61     37.82 o 
  -7   7   7     5734.42     5737.76     56.12 o 
  -6   7   7     4937.43     4789.24     47.72 o 
  -5   7   7     5672.34     5501.47     45.67 o 
  -4   7   7      222.26      213.35      9.15 o 
  -3   7   7     5041.38     4863.47     40.23 o 
  -2   7   7     1619.16     1586.41     24.59 o 
  -1   7   7    12700.78    12395.86    105.10 o 
   0   7   7       27.78       34.61      6.89 o 
   1   7   7        9.12        9.95      5.81 o 
   2   7   7    15081.83    15011.61    102.58 o 
   3   7   7     2140.75     2188.09     31.23 o 
   4   7   7       70.04       48.71      9.96 o 
   5   7   7    10315.35    10290.64     89.67 o 
   6   7   7     4224.14     4323.49     76.48 o 
   7   7   7      101.12       81.47     23.45 o 
   8   7   7     3925.80     3812.81     91.54 o 
   9   7   7     3064.44     3068.24     87.57 o 
  10   7   7      549.76      539.51     48.55 o 
  11   7   7     1095.09      930.94     85.30 o 
 -14   8   7      254.34      237.21     43.49 o 
 -13   8   7      245.50      326.61     37.62 o 
 -12   8   7     1632.01     1501.62     51.78 o 
 -11   8   7      539.53      501.79     23.89 o 
 -10   8   7     2990.49     2939.92     47.41 o 
  -9   8   7     3642.74     3586.06     47.58 o 
  -8   8   7      511.62      480.28     19.37 o 
  -7   8   7    14629.86    14568.04    108.61 o 
  -6   8   7      490.41      533.16     17.56 o 
  -5   8   7     3980.28     4083.88     37.48 o 
  -4   8   7    19802.43    19619.54    118.72 o 
  -3   8   7       34.20       19.51      5.61 o 
  -2   8   7    10917.24    11016.44     86.93 o 
  -1   8   7    12958.80    13144.92    103.84 o 
   0   8   7     7173.22     7133.97     65.03 o 
   1   8   7     5799.11     5740.40     53.81 o 
   2   8   7     1501.44     1380.47     23.85 o 
   3   8   7     5021.53     4944.80     48.87 o 
   4   8   7     5844.14     5661.72     57.43 o 
   5   8   7      304.54      248.89     22.53 o 
   6   8   7     7265.87     7189.06    104.25 o 
   7   8   7     1265.03     1248.06     62.78 o 
   8   8   7      768.67      816.66     69.76 o 
   9   8   7     3351.09     3217.52    123.35 o 
  10   8   7        2.18        8.11     29.80 o 
  11   8   7      630.86      738.02     79.44 o 
 -14   9   7     1136.52     1180.02     91.50 o 
 -13   9   7     1122.84     1068.10     63.17 o 
 -12   9   7       60.16       52.32     18.91 o 
 -11   9   7      433.64      504.39     29.01 o 
 -10   9   7     3490.48     3509.40     54.52 o 
  -9   9   7        0.99       -9.63      9.63 o 
  -8   9   7       53.71       59.84     10.74 o 
  -7   9   7     5695.77     5580.54     53.74 o 
  -6   9   7      178.14      152.30     11.42 o 
  -5   9   7     3190.41     3228.29     36.55 o 
  -4   9   7       32.52       31.68      7.53 o 
  -3   9   7      720.26      699.77     17.70 o 
  -2   9   7      395.55      404.95     12.47 o 
  -1   9   7     1954.73     1973.60     34.15 o 
   0   9   7      712.69      688.05     21.44 o 
   1   9   7     3312.11     3242.29     44.38 o 
   2   9   7     8883.32     9127.41     75.94 o 
   3   9   7     2849.98     2788.18     38.19 o 
   4   9   7       65.12       30.07     10.06 o 
   5   9   7     4810.76     4785.07     68.87 o 
   6   9   7     5618.02     5699.13     93.20 o 
   7   9   7     1052.29     1100.19     53.78 o 
   8   9   7     1275.54     1237.59     59.76 o 
   9   9   7     2721.46     2887.63     93.29 o 
  10   9   7     1766.92     1622.89    107.72 o 
  11   9   7      555.75      499.02     84.26 o 
 -13  10   7      171.02      207.26     34.38 o 
 -12  10   7     1802.59     1810.00     65.15 o 
 -11  10   7      634.43      658.13     34.65 o 
 -10  10   7     3529.55     3543.78     59.44 o 
  -9  10   7     4749.55     4832.01     65.95 o 
  -8  10   7       52.95       37.06     11.69 o 
  -7  10   7     8757.90     8693.09     80.93 o 
  -6  10   7     2787.35     2779.06     36.22 o 
  -5  10   7     1992.30     1964.74     28.73 o 
  -4  10   7    22098.08    21809.94    145.01 o 
  -3  10   7        2.42       -0.79      7.99 o 
  -2  10   7     8452.07     8353.98     70.10 o 
  -1  10   7    11677.12    11918.46     87.66 o 
   0  10   7     5944.42     5984.13     60.67 o 
   1  10   7    11396.84    11352.10     86.42 o 
   2  10   7     1183.87     1175.48     28.20 o 
   3  10   7    17616.40    17656.01    144.66 o 
   4  10   7     4626.06     4524.23     62.18 o 
   5  10   7      195.40      169.92     21.00 o 
   6  10   7    10598.86    10354.94    155.22 o 
   7  10   7      217.34      202.39     29.57 o 
   8  10   7     1681.73     1662.71     68.22 o 
   9  10   7     1882.34     2057.70    112.75 o 
  10  10   7      185.04      252.30     52.00 o 
 -13  11   7      283.14      254.85     38.54 o 
 -12  11   7       26.10       11.30     22.58 o 
 -11  11   7     1480.36     1591.10     60.30 o 
 -10  11   7     1484.73     1538.72     47.35 o 
  -9  11   7      148.63      128.37     17.86 o 
  -8  11   7      114.01       92.04     12.06 o 
  -7  11   7     2632.30     2587.58     44.52 o 
  -6  11   7       46.65       15.93      8.88 o 
  -5  11   7        8.38        3.73      7.02 o 
  -4  11   7        0.81       14.10      6.84 o 
  -3  11   7      290.68      297.82     14.41 o 
  -2  11   7        3.34       12.21      8.78 o 
  -1  11   7      923.27      913.59     21.36 o 
   0  11   7     1892.43     1867.76     29.03 o 
   1  11   7      599.62      611.52     21.25 o 
   2  11   7      571.97      637.37     27.02 o 
   3  11   7     4722.95     4628.61     68.40 o 
   4  11   7     2523.52     2481.16     60.04 o 
   5  11   7       73.22       82.82     24.87 o 
   6  11   7     3981.70     3951.05    103.93 o 
   7  11   7     4888.37     4899.06    117.00 o 
   8  11   7      649.27      683.50     54.24 o 
   9  11   7      516.50      625.77     93.97 o 
  10  11   7     1605.84     1757.31    129.94 o 
 -13  12   7       11.44       56.81     28.43 o 
 -12  12   7      934.84      841.35     77.72 o 
 -11  12   7     1657.29     1704.12     66.13 o 
 -10  12   7     1131.80     1109.07     47.67 o 
  -9  12   7     5396.19     5350.29     81.84 o 
  -8  12   7      331.55      348.38     22.11 o 
  -7  12   7    10334.06    10270.48     98.12 o 
  -6  12   7     4099.61     4033.82     50.35 o 
  -5  12   7     1579.89     1633.12     34.54 o 
  -4  12   7    16456.99    16258.53    117.70 o 
  -3  12   7      174.06      201.13     14.31 o 
  -2  12   7     9420.11     9184.03     80.41 o 
  -1  12   7     5949.59     5926.93     58.68 o 
   0  12   7    12598.87    12475.07    109.29 o 
   1  12   7     4330.92     4220.33     65.52 o 
   2  12   7      131.05      129.82     17.76 o 
   3  12   7     8038.39     7977.81     96.67 o 
   4  12   7      100.99       96.31     20.95 o 
   5  12   7      148.74       97.75     27.34 o 
   6  12   7     4765.93     4909.36    128.94 o 
   7  12   7       11.65       75.18     28.45 o 
   8  12   7      236.94      169.31     46.24 o 
   9  12   7     1127.02     1351.07    145.16 o 
  10  12   7       15.60       88.63     74.92 o 
 -12  13   7      809.18      836.41     69.42 o 
 -11  13   7     1676.15     1785.81     65.73 o 
 -10  13   7       60.02       93.23     22.20 o 
  -9  13   7       30.13        3.60     15.19 o 
  -8  13   7     4534.34     4683.15     73.96 o 
  -7  13   7       19.85       16.92     11.89 o 
  -6  13   7     2379.11     2242.05     46.96 o 
  -5  13   7     3055.82     3115.67     47.35 o 
  -4  13   7      206.53      189.00     12.84 o 
  -3  13   7     5909.67     5799.20     57.75 o 
  -2  13   7       54.14       49.92     10.30 o 
  -1  13   7     1359.07     1317.13     30.83 o 
   0  13   7     3591.01     3576.94     51.47 o 
   1  13   7     4828.89     4759.24     62.72 o 
   2  13   7        5.23       -9.15      9.15 o 
   3  13   7     2407.71     2309.09     65.62 o 
   4  13   7     3878.08     3925.31    111.47 o 
   5  13   7       39.41       25.62     25.73 o 
   6  13   7     3321.43     3421.05    144.04 o 
   7  13   7     3890.90     3772.67    117.92 o 
   8  13   7        1.42       -2.91     36.61 o 
   9  13   7      598.80      741.22    152.01 o 
 -12  14   7      414.70      401.09     76.21 o 
 -11  14   7      182.40      243.77     42.60 o 
 -10  14   7      442.55      447.40     38.95 o 
  -9  14   7      776.69      725.88     52.85 o 
  -8  14   7      489.44      457.14     42.44 o 
  -7  14   7     1461.22     1523.72     39.17 o 
  -6  14   7      995.23      965.19     30.78 o 
  -5  14   7      124.12      129.75     13.84 o 
  -4  14   7     4516.29     4551.15     59.29 o 
  -3  14   7       62.34       59.70     10.31 o 
  -2  14   7     1191.76     1168.05     32.80 o 
  -1  14   7     5511.75     5559.04     72.23 o 
   0  14   7     2538.81     2493.03     54.14 o 
   1  14   7     2075.89     2093.98     42.53 o 
   2  14   7      846.61      867.42     47.81 o 
   3  14   7     7149.30     7170.22    120.50 o 
   4  14   7      113.08       80.83     29.61 o 
   5  14   7      560.63      517.14     58.40 o 
   6  14   7     2900.88     2791.57    103.86 o 
   7  14   7      319.49      244.69     49.76 o 
   8  14   7      220.44      131.46    135.44 o 
   9  14   7      101.47      182.33     58.61 o 
 -11  15   7     2028.12     2123.32    151.17 o 
 -10  15   7       64.20       88.03     24.48 o 
  -9  15   7      132.32       93.05     25.05 o 
  -8  15   7     3133.49     3279.89    141.84 o 
  -7  15   7       38.85       13.84     22.97 o 
  -6  15   7      890.26      841.86     32.59 o 
  -5  15   7     2939.67     2946.96     46.86 o 
  -4  15   7      209.94      170.37     15.54 o 
  -3  15   7     8020.57     7871.45     82.00 o 
  -2  15   7     1067.75     1062.27     36.29 o 
  -1  15   7     1862.00     1739.79     44.67 o 
   0  15   7    12007.43    12147.15    157.98 o 
   1  15   7     2813.06     2787.80     69.78 o 
   2  15   7     2228.98     2099.61     92.59 o 
   3  15   7     2969.32     3038.65     80.58 o 
   4  15   7     6876.00     6839.44    266.50 o 
   5  15   7      942.04      934.03     68.59 o 
   6  15   7      724.52      784.46     67.44 o 
   7  15   7     5154.15     5291.25    195.95 o 
   8  15   7       42.03       64.18     77.81 o 
 -11  16   7      279.49      317.25     53.53 o 
 -10  16   7       21.39        7.81     30.60 o 
  -9  16   7      229.06      215.87     31.49 o 
  -8  16   7      243.17      273.93     29.19 o 
  -7  16   7     1597.24     1552.94     50.35 o 
  -6  16   7       10.44       14.60     14.44 o 
  -5  16   7       68.91       69.96     16.10 o 
  -4  16   7     1140.00     1204.18     34.76 o 
  -3  16   7     1631.76     1676.87     37.90 o 
  -2  16   7        4.43       -9.59      9.59 o 
  -1  16   7      204.71      221.31     24.60 o 
   0  16   7     1141.67     1182.67     56.35 o 
   1  16   7      157.31       97.63     30.72 o 
   2  16   7      290.86      320.20     24.74 o 
   3  16   7      344.61      360.66     31.44 o 
   4  16   7      226.61      213.24     22.54 o 
   5  16   7      189.45      147.29     39.04 o 
   6  16   7       33.92       87.94     46.94 o 
   7  16   7       62.96       76.48     58.17 o 
   8  16   7       27.84      155.89    165.06 o 
 -10  17   7      595.65      650.19     72.50 o 
  -9  17   7       49.99       -0.20     20.94 o 
  -8  17   7     3900.65     4072.97     92.32 o 
  -7  17   7      325.20      334.44     31.44 o 
  -6  17   7     3021.81     3120.22     71.19 o 
  -5  17   7     3154.24     3330.03     70.84 o 
  -4  17   7      303.71      318.52     31.68 o 
  -3  17   7     6562.88     6759.03     95.78 o 
  -2  17   7      107.10      125.75     19.45 o 
  -1  17   7     2025.44     2094.68     75.50 o 
   0  17   7     3478.60     3556.68     98.31 o 
   1  17   7     2468.06     2406.08     81.40 o 
   2  17   7      536.06      557.87     60.22 o 
   3  17   7     1460.56     1474.11     47.64 o 
   4  17   7     2250.02     2299.44     84.77 o 
   5  17   7       76.91       40.98     57.21 o 
   6  17   7      839.89      833.03    199.44 o 
   7  17   7     2144.09     2402.52    385.13 o 
  -9  18   7      397.42      306.88     54.27 o 
  -8  18   7       21.52       60.31     22.06 o 
  -7  18   7       33.92       36.42     22.17 o 
  -6  18   7      793.78      781.70     42.25 o 
  -5  18   7      507.80      469.30     30.32 o 
  -4  18   7        2.90       -9.33     18.14 o 
  -3  18   7       86.17      100.55     21.53 o 
  -2  18   7     1174.73     1108.16     41.69 o 
  -1  18   7      385.78      438.89     55.41 o 
   0  18   7        7.34       -5.72     25.81 o 
   1  18   7      355.39      306.79     37.31 o 
   2  18   7      710.46      700.27     37.88 o 
   3  18   7      128.13       80.99     19.14 o 
   4  18   7       18.43      -33.33     33.33 o 
   5  18   7       37.96      -13.75     43.50 o 
   6  18   7       59.87       21.19     52.73 o 
  -8  19   7      666.79      596.21     48.06 o 
  -7  19   7        1.01      -20.51     20.51 o 
  -6  19   7      358.44      387.30     36.05 o 
  -5  19   7      164.29      152.67     21.01 o 
  -4  19   7       17.53        3.68     16.54 o 
  -3  19   7     1822.93     1906.92     52.09 o 
  -2  19   7      314.52      325.21     23.87 o 
  -1  19   7      140.26      178.96     35.25 o 
   0  19   7     2708.63     2808.78     94.63 o 
   1  19   7      552.21      525.29     63.53 o 
   2  19   7      471.08      478.13     69.94 o 
   3  19   7     2054.72     2024.07    142.07 o 
   4  19   7     1576.50     1595.54    169.64 o 
   5  19   7      169.04       76.31     58.50 o 
  -7  20   7        6.86       -6.74     19.30 o 
  -6  20   7      228.54      291.14     35.19 o 
  -5  20   7        3.78       15.44     22.01 o 
  -4  20   7        7.07       -0.65     25.81 o 
  -3  20   7      769.81      780.15     36.32 o 
  -2  20   7      957.11      955.32     45.00 o 
  -1  20   7      129.55      178.50     41.56 o 
   0  20   7        1.83      -15.48     23.77 o 
   1  20   7     1186.10     1207.78     85.99 o 
   2  20   7      132.42       77.94     55.02 o 
   3  20   7       53.00        9.17     45.85 o 
   4  20   7      750.96      825.28    132.96 o 
  -6  21   7      713.47      744.27     48.32 o 
  -5  21   7      287.00      324.58     33.90 o 
  -4  21   7      138.54      184.97     26.31 o 
  -3  21   7      771.42      747.80     60.63 o 
  -2  21   7      319.06      300.36    105.45 o 
  -1  21   7       34.26        9.38     29.99 o 
   0  21   7      215.00      227.74     45.04 o 
   1  21   7      465.98      440.15    100.87 o 
   2  21   7       62.95        4.58     50.43 o 
  -3  22   7       20.91       29.15     17.24 o 
  -2  22   7     1186.07     1347.96    169.64 o 
  -1  22   7      309.35      151.30     73.36 o 
   0  22   7      124.91       91.70     64.19 o 
 -15   0   8       13.26        0.00     42.15 o 
 -14   0   8     5137.04     5724.94    234.88 o 
 -13   0   8      262.06      307.07     41.00 o 
 -12   0   8      410.24      351.60     30.84 o 
 -11   0   8     6551.83     6563.23    110.73 o 
 -10   0   8     2886.56     2886.82     61.41 o 
  -9   0   8     4742.12     4371.71     68.97 o 
  -8   0   8    18082.93    17824.86    156.07 o 
  -7   0   8      341.29      330.61     21.40 o 
  -6   0   8     5876.67     5756.54     81.25 o 
  -5   0   8    65902.94    69073.72    517.93 o 
  -4   0   8     1372.41     1489.95     50.25 o 
  -3   0   8    11054.48    11207.31     97.39 o 
  -2   0   8    87106.17    91940.14    833.59 o 
  -1   0   8    59041.03    57781.82    835.84 o 
   0   0   8    15451.99    15586.47    238.81 o 
   1   0   8     2346.11     2448.98     49.65 o 
   2   0   8    48296.09    48780.74    438.12 o 
   3   0   8       11.56       20.19      9.66 o 
   4   0   8     2455.58     2381.48     36.90 o 
   5   0   8    16890.36    16825.66    171.11 o 
   6   0   8     5499.35     5327.69    108.60 o 
   7   0   8      220.66      144.09     26.14 o 
   8   0   8      100.03       40.37     43.27 o 
   9   0   8        8.20      -22.39     59.41 o 
  10   0   8       63.14       22.74     30.22 o 
  11   0   8      246.24      291.56     63.74 o 
 -15   1   8      275.38      342.44     49.34 o 
 -14   1   8      327.59      365.47     40.13 o 
 -13   1   8      493.76      511.97     38.70 o 
 -12   1   8      882.92      788.31     30.31 o 
 -11   1   8      608.16      568.70     26.12 o 
 -10   1   8      945.75      951.01     26.27 o 
  -9   1   8      837.21      807.60     21.97 o 
  -8   1   8     1666.35     1612.82     29.51 o 
  -7   1   8     1309.29     1266.13     23.53 o 
  -6   1   8     3600.27     3479.31     35.43 o 
  -5   1   8     2424.14     2293.47     29.05 o 
  -4   1   8     4141.51     4298.66     37.93 o 
  -3   1   8     7026.52     7166.26     49.60 o 
  -2   1   8    11501.39    11496.77     78.85 o 
  -1   1   8    18475.36    18766.66    145.89 o 
   0   1   8     4028.00     3799.23     66.10 o 
   1   1   8     7030.92     7123.29     59.70 o 
   2   1   8     1611.24     1576.41     28.40 o 
   3   1   8     6161.40     6081.73     44.35 o 
   4   1   8      317.67      327.60     11.16 o 
   5   1   8     5183.45     5270.66     47.44 o 
   6   1   8       61.61       54.59     13.44 o 
   7   1   8     2395.17     2340.29     59.47 o 
   8   1   8       60.24       38.85     21.91 o 
   9   1   8     1547.56     1531.80     59.80 o 
  10   1   8       54.66       65.25     22.76 o 
  11   1   8      398.55      482.09     53.33 o 
 -15   2   8     2273.51     2251.26    117.80 o 
 -14   2   8     1817.85     1936.58     79.63 o 
 -13   2   8     1694.75     1668.78     52.49 o 
 -12   2   8     3606.41     3538.91     57.86 o 
 -11   2   8    19735.07    20610.85    196.42 o 
 -10   2   8      139.12       94.56     12.28 o 
  -9   2   8      281.43      329.58     15.31 o 
  -8   2   8    40083.59    39310.95    240.47 o 
  -7   2   8    17476.10    17063.51    116.51 o 
  -6   2   8     1497.77     1380.48     21.19 o 
  -5   2   8    20822.52    21093.59    130.10 o 
  -4   2   8    34827.93    35347.23    204.08 o 
  -3   2   8     2081.82     2044.43     22.08 o 
  -2   2   8    12306.64    12918.81     72.81 o 
  -1   2   8     6693.11     6881.19     55.26 o 
   0   2   8     5293.23     5268.01     47.16 o 
   1   2   8    33458.08    32941.79    213.30 o 
   2   2   8     7928.30     7695.41     62.67 o 
   3   2   8     7450.63     7161.97     59.94 o 
   4   2   8     8995.83     9083.00     67.55 o 
   5   2   8    25064.11    24829.54    148.87 o 
   6   2   8     3088.25     3180.41     58.39 o 
   7   2   8     1250.88     1308.02     42.43 o 
   8   2   8    10850.80    10561.68    157.80 o 
   9   2   8      942.65     1020.14     52.46 o 
  10   2   8     5294.61     5463.51    211.28 o 
  11   2   8        7.53       11.57     39.19 o 
 -15   3   8      150.82      120.71     34.17 o 
 -14   3   8     1951.95     1873.40     72.43 o 
 -13   3   8      187.85      163.63     21.44 o 
 -12   3   8     4174.18     4299.14     62.02 o 
 -11   3   8     1457.16     1384.55     35.08 o 
 -10   3   8     5543.40     5736.20     62.08 o 
  -9   3   8     2634.75     2605.30     36.40 o 
  -8   3   8     7397.86     7497.63     60.34 o 
  -7   3   8     9052.96     8620.08     68.26 o 
  -6   3   8     3716.96     3794.84     37.05 o 
  -5   3   8    12821.11    12767.06     82.82 o 
  -4   3   8      396.41      398.68     12.38 o 
  -3   3   8     4373.94     4189.86     35.92 o 
  -2   3   8      311.88      320.43      8.21 o 
  -1   3   8     1543.69     1471.38     15.97 o 
   0   3   8     3933.63     4072.59     37.28 o 
   1   3   8     2411.54     2579.86     27.12 o 
   2   3   8     9837.45     9651.92     59.09 o 
   3   3   8     1450.71     1506.25     20.59 o 
   4   3   8     8868.02     8740.46     64.04 o 
   5   3   8     2491.80     2502.01     34.98 o 
   6   3   8     8232.26     7993.14    103.49 o 
   7   3   8     6154.84     6020.74    114.40 o 
   8   3   8     2074.64     2176.22     76.65 o 
   9   3   8     4499.37     4291.54     96.99 o 
  10   3   8      456.08      451.52     41.12 o 
  11   3   8     4291.27     4192.76    213.90 o 
 -15   4   8       43.66        7.61     26.05 o 
 -14   4   8     1506.17     1562.55     67.46 o 
 -13   4   8     1321.63     1376.83     46.69 o 
 -12   4   8      465.43      457.84     24.58 o 
 -11   4   8     1270.47     1300.03     31.89 o 
 -10   4   8     1725.63     1666.28     31.05 o 
  -9   4   8     9368.50     9306.72     76.78 o 
  -8   4   8     6801.15     6867.77     63.37 o 
  -7   4   8      924.50      843.62     19.83 o 
  -6   4   8    17897.82    17164.83    110.99 o 
  -5   4   8    75735.00    75303.77    407.13 o 
  -4   4   8      157.97      219.39     10.47 o 
  -3   4   8     1460.45     1488.30     18.49 o 
  -2   4   8    76175.65    77457.35    399.63 o 
  -1   4   8    61600.82    63929.40    310.26 o 
   0   4   8     9101.03     8955.20     55.29 o 
   1   4   8     1057.70     1019.27     16.45 o 
   2   4   8    55873.76    55727.16    285.41 o 
   3   4   8     2564.48     2460.97     27.05 o 
   4   4   8     1724.13     1782.66     25.71 o 
   5   4   8     2580.94     2536.16     36.83 o 
   6   4   8     5106.10     5159.77    117.55 o 
   7   4   8      545.76      634.38     34.18 o 
   8   4   8      229.61      201.54     27.07 o 
   9   4   8      322.81      308.84     41.88 o 
  10   4   8      334.03      292.59     47.38 o 
  11   4   8      972.81      973.60     69.24 o 
 -14   5   8       35.62       -5.15     26.19 o 
 -13   5   8     1924.24     2021.57     55.58 o 
 -12   5   8       31.22        8.38     12.77 o 
 -11   5   8      215.36      260.19     17.47 o 
 -10   5   8       15.00       -8.41      8.41 o 
  -9   5   8      210.91      210.18     13.07 o 
  -8   5   8     2676.14     2624.82     35.57 o 
  -7   5   8        2.00       -6.60      6.60 o 
  -6   5   8     7647.76     7848.78     71.34 o 
  -5   5   8     2380.88     2313.22     30.79 o 
  -4   5   8    30446.99    30792.54    178.96 o 
  -3   5   8    13930.47    14208.01     91.62 o 
  -2   5   8    32922.50    33577.37    198.57 o 
  -1   5   8    47579.80    48729.53    269.68 o 
   0   5   8     8665.59     8682.33     61.08 o 
   1   5   8    36727.34    36798.86    195.92 o 
   2   5   8       80.28       85.14      9.18 o 
   3   5   8    20414.86    20367.41    129.42 o 
   4   5   8     1192.42     1167.82     22.80 o 
   5   5   8    10301.74    10467.02    100.34 o 
   6   5   8     1017.72      997.49     38.47 o 
   7   5   8     1471.35     1434.44     47.91 o 
   8   5   8       75.94       32.09     18.06 o 
   9   5   8      386.34      346.07     31.88 o 
  10   5   8      310.55      338.92     39.41 o 
  11   5   8        0.87       -2.31     37.37 o 
 -14   6   8       18.57       20.68     25.17 o 
 -13   6   8      404.30      452.75     32.13 o 
 -12   6   8     5345.60     5688.57     82.83 o 
 -11   6   8     9482.56     9634.47    115.57 o 
 -10   6   8      845.06      830.73     25.53 o 
  -9   6   8       25.64       22.54      9.08 o 
  -8   6   8    24537.45    24130.40    162.20 o 
  -7   6   8     9372.10     9178.07     71.33 o 
  -6   6   8       55.72       30.52      7.48 o 
  -5   6   8    11375.66    11063.14     72.32 o 
  -4   6   8    23171.59    22646.09    139.26 o 
  -3   6   8    21766.80    21828.09    138.24 o 
  -2   6   8      255.57      270.60     11.47 o 
  -1   6   8     3376.96     3380.61     38.99 o 
   0   6   8    22536.16    23080.87    147.51 o 
   1   6   8    21407.80    20591.28    134.88 o 
   2   6   8      639.15      663.91     17.67 o 
   3   6   8     1499.14     1467.48     25.00 o 
   4   6   8    17853.13    17595.11    119.01 o 
   5   6   8     6684.54     6764.29    111.82 o 
   6   6   8     4774.65     4707.29     89.35 o 
   7   6   8       20.57      -19.64     19.64 o 
   8   6   8     5971.84     5848.13    115.89 o 
   9   6   8      166.38      206.07     31.69 o 
  10   6   8     2699.93     2869.80    109.36 o 
  11   6   8      157.64      205.32     63.17 o 
 -14   7   8     2210.96     2179.27     90.48 o 
 -13   7   8       11.85       14.98     17.03 o 
 -12   7   8     4966.06     5165.03     84.54 o 
 -11   7   8     3140.24     3158.52     49.85 o 
 -10   7   8    10046.19    10078.32     92.07 o 
  -9   7   8     5919.11     5862.87     62.16 o 
  -8   7   8     1641.41     1650.17     32.27 o 
  -7   7   8    16301.24    15712.24    108.60 o 
  -6   7   8      633.20      544.70     17.44 o 
  -5   7   8     5019.55     4919.18     44.22 o 
  -4   7   8     4959.95     4834.26     46.32 o 
  -3   7   8     1403.06     1279.67     24.28 o 
  -2   7   8      469.83      450.42     15.79 o 
  -1   7   8      605.24      630.58     22.42 o 
   0   7   8     1754.79     1622.55     37.20 o 
   1   7   8      734.04      761.70     22.47 o 
   2   7   8     9654.16     9459.63     73.61 o 
   3   7   8      417.69      447.19     16.62 o 
   4   7   8    18685.55    18573.95    135.47 o 
   5   7   8     4508.98     4296.48     73.29 o 
   6   7   8     3627.32     3638.45     70.57 o 
   7   7   8     6925.17     6753.91    121.75 o 
   8   7   8     2187.36     2312.05     88.05 o 
   9   7   8     6419.05     6599.47    130.21 o 
  10   7   8       62.38       38.59     40.54 o 
 -14   8   8      126.68       40.31     27.19 o 
 -13   8   8     1987.06     2070.15     81.46 o 
 -12   8   8     1322.14     1279.85     47.78 o 
 -11   8   8      107.71       43.46     13.92 o 
 -10   8   8     2120.34     2028.58     41.97 o 
  -9   8   8     8772.45     8901.74     89.19 o 
  -8   8   8     5625.80     5684.58     61.81 o 
  -7   8   8      673.88      726.19     20.04 o 
  -6   8   8    13103.36    12993.71     99.36 o 
  -5   8   8    27883.71    27911.08    163.99 o 
  -4   8   8     1090.89     1034.40     18.67 o 
  -3   8   8      216.06      215.46     13.24 o 
  -2   8   8    17756.51    17161.83    123.49 o 
  -1   8   8    17262.28    17018.06    131.16 o 
   0   8   8      256.28      270.51     14.12 o 
   1   8   8       78.31       92.75      8.63 o 
   2   8   8    16589.89    16874.99    115.38 o 
   3   8   8     6208.48     5980.21     57.75 o 
   4   8   8      166.57      206.07     20.16 o 
   5   8   8       14.34       -0.51     11.90 o 
   6   8   8     3024.10     3027.08     70.86 o 
   7   8   8     2197.72     2174.39     68.50 o 
   8   8   8      601.36      641.72     59.64 o 
   9   8   8      258.12      237.89     42.15 o 
  10   8   8     1273.42     1531.85    103.90 o 
 -14   9   8       53.59       -5.45     25.36 o 
 -13   9   8      231.16      275.91     49.21 o 
 -12   9   8        1.81        7.60     16.58 o 
 -11   9   8      713.67      648.65     30.95 o 
 -10   9   8      347.55      332.14     22.24 o 
  -9   9   8      765.97      724.03     27.92 o 
  -8   9   8     4345.62     4363.03     51.67 o 
  -7   9   8     2250.25     2179.32     30.12 o 
  -6   9   8    10299.74    10301.32     83.36 o 
  -5   9   8     2407.71     2445.73     32.22 o 
  -4   9   8    26668.16    26328.55    156.57 o 
  -3   9   8     6263.81     6108.19     63.82 o 
  -2   9   8    11812.82    11248.48     94.71 o 
  -1   9   8    19084.38    18930.88    138.51 o 
   0   9   8     2428.81     2317.16     37.88 o 
   1   9   8    24195.80    23873.53    161.94 o 
   2   9   8      980.14      941.18     22.97 o 
   3   9   8     5857.48     5833.72     61.86 o 
   4   9   8     2306.79     2240.00     49.90 o 
   5   9   8     1152.44     1165.04     40.55 o 
   6   9   8       25.76       26.40     20.24 o 
   7   9   8       64.55       68.50     23.85 o 
   8   9   8       21.73        8.29     21.51 o 
   9   9   8        1.21       17.49     36.70 o 
  10   9   8     1374.61     1520.94    105.34 o 
 -13  10   8        1.63       -4.84     22.17 o 
 -12  10   8     3423.49     3689.99     85.42 o 
 -11  10   8     3753.21     3924.11     80.77 o 
 -10  10   8      326.96      279.22     23.73 o 
  -9  10   8      397.78      395.09     23.47 o 
  -8  10   8    10904.65    10873.05     99.41 o 
  -7  10   8     8722.92     8773.90     74.35 o 
  -6  10   8      216.36      201.45     12.05 o 
  -5  10   8      748.84      720.78     25.12 o 
  -4  10   8    14249.91    14481.17    103.56 o 
  -3  10   8    15593.81    15421.50    112.04 o 
  -2  10   8       37.72       76.46     10.62 o 
  -1  10   8      298.80      245.31     15.58 o 
   0  10   8    21143.30    21006.33    147.30 o 
   1  10   8     2692.97     2634.79     39.28 o 
   2  10   8      615.23      614.77     24.62 o 
   3  10   8     1396.87     1393.11     43.93 o 
   4  10   8     8486.83     8601.79    108.35 o 
   5  10   8     1112.16     1188.45     46.48 o 
   6  10   8      686.78      777.33     46.64 o 
   7  10   8      131.54       92.28     23.97 o 
   8  10   8     1248.37     1342.60     79.31 o 
   9  10   8      149.44      135.63     47.39 o 
  10  10   8      112.43      192.04     64.85 o 
 -13  11   8      247.39      175.46     41.00 o 
 -12  11   8     2241.45     2388.55    102.40 o 
 -11  11   8     5348.33     5513.42     98.85 o 
 -10  11   8     4966.61     5141.16    113.17 o 
  -9  11   8     5767.42     5657.66     79.02 o 
  -8  11   8      274.72      302.45     20.22 o 
  -7  11   8    12461.51    12362.33    101.66 o 
  -6  11   8      192.37      178.70     11.65 o 
  -5  11   8     2114.09     2033.79     36.83 o 
  -4  11   8     1662.56     1692.51     31.24 o 
  -3  11   8      812.04      824.64     20.53 o 
  -2  11   8       11.99       32.60     12.87 o 
  -1  11   8        3.48       12.06      9.29 o 
   0  11   8     1238.20     1200.45     30.81 o 
   1  11   8       62.23       79.21     13.03 o 
   2  11   8     6433.82     6334.45     80.95 o 
   3  11   8     2542.81     2459.31     60.52 o 
   4  11   8     6560.34     6431.34    108.04 o 
   5  11   8     5302.13     5287.72    118.27 o 
   6  11   8     1655.04     1649.93     87.73 o 
   7  11   8     7188.51     7384.05    172.58 o 
   8  11   8      142.45      109.54     40.78 o 
   9  11   8     2752.13     3036.55    138.69 o 
 -13  12   8     2627.06     2506.70    129.32 o 
 -12  12   8       17.10        0.85     18.93 o 
 -11  12   8      189.83      167.75     26.41 o 
 -10  12   8     6550.25     6696.36     99.92 o 
  -9  12   8     8164.42     8377.82    105.94 o 
  -8  12   8        0.92       18.18     13.74 o 
  -7  12   8      113.87      123.81     13.68 o 
  -6  12   8    10427.49    10199.70     83.84 o 
  -5  12   8     8254.49     8251.36     85.60 o 
  -4  12   8      178.80      194.51     14.56 o 
  -3  12   8     1054.37      941.48     26.06 o 
  -2  12   8     7050.89     6812.08     71.88 o 
  -1  12   8     8574.56     8281.83     97.32 o 
   0  12   8      454.60      419.35     31.31 o 
   1  12   8      221.11      213.54     18.52 o 
   2  12   8     5855.68     5877.78     88.19 o 
   3  12   8    12695.51    12444.17    153.52 o 
   4  12   8     1902.97     1823.09     72.40 o 
   5  12   8      846.89      932.48     58.76 o 
   6  12   8     6770.69     6700.22    174.63 o 
   7  12   8     1760.05     1920.14     87.81 o 
   8  12   8     2703.65     3079.34    181.15 o 
   9  12   8       11.44        5.30     36.92 o 
 -12  13   8      314.11      300.75     51.62 o 
 -11  13   8      380.50      326.23     40.15 o 
 -10  13   8       33.58       57.51     19.36 o 
  -9  13   8       67.47       44.81     17.52 o 
  -8  13   8     4446.41     4334.61     67.50 o 
  -7  13   8      317.53      333.40     20.24 o 
  -6  13   8     7974.48     7976.45     80.13 o 
  -5  13   8     2035.36     1975.12     34.45 o 
  -4  13   8    12057.48    11783.50    113.60 o 
  -3  13   8     3939.33     3887.07     56.88 o 
  -2  13   8     6853.65     6599.28     81.94 o 
  -1  13   8    10497.66    10175.08    106.29 o 
   0  13   8     2545.06     2368.84     52.38 o 
   1  13   8     8207.12     8185.24    111.60 o 
   2  13   8      598.42      558.56     38.25 o 
   3  13   8     6744.03     6708.51    208.69 o 
   4  13   8       92.95       45.96     28.78 o 
   5  13   8     2445.79     2474.56     95.15 o 
   6  13   8      208.97      169.13     36.32 o 
   7  13   8       90.25       29.96     43.73 o 
   8  13   8      361.11      326.13     87.68 o 
   9  13   8      539.83      582.28    201.74 o 
 -12  14   8      564.94      635.33     54.68 o 
 -11  14   8     1141.61     1245.98     67.32 o 
 -10  14   8     1214.79     1284.78     59.09 o 
  -9  14   8       99.47       73.70     20.71 o 
  -8  14   8      985.78     1023.54     37.65 o 
  -7  14   8    10578.59    10652.59    127.64 o 
  -6  14   8      256.04      270.11     16.99 o 
  -5  14   8     1405.34     1419.13     32.81 o 
  -4  14   8    10622.09    10396.63    126.47 o 
  -3  14   8    19769.91    19232.60    169.60 o 
  -2  14   8     1248.47     1179.28     34.98 o 
  -1  14   8      115.28       53.36     20.15 o 
   0  14   8    21455.13    20956.14    243.18 o 
   1  14   8     1833.26     1714.40     72.35 o 
   2  14   8     2336.01     2234.77     78.56 o 
   3  14   8     1110.42      972.83     71.90 o 
   4  14   8     5074.65     5063.53    132.25 o 
   5  14   8      403.64      283.79     42.88 o 
   6  14   8       78.93       69.11     42.35 o 
   7  14   8       60.23      133.19     47.13 o 
   8  14   8       72.49      -21.69     39.06 o 
 -11  15   8     1965.97     2045.21     94.40 o 
 -10  15   8     2341.36     2471.61    109.75 o 
  -9  15   8     1288.67     1311.65     49.19 o 
  -8  15   8      338.97      267.06     24.37 o 
  -7  15   8     5811.68     5850.20     91.75 o 
  -6  15   8      781.65      740.85     34.70 o 
  -5  15   8     2651.49     2489.32     49.54 o 
  -4  15   8       31.96        7.95     13.92 o 
  -3  15   8     1861.70     1865.91     49.22 o 
  -2  15   8      449.68      460.61     28.09 o 
  -1  15   8      678.38      651.85     50.96 o 
   0  15   8      150.69      135.35     28.68 o 
   1  15   8     1627.58     1429.40     78.64 o 
   2  15   8      350.16      319.23     57.94 o 
   3  15   8     1412.29     1431.77     78.78 o 
   4  15   8     1428.52     1531.05     82.61 o 
   5  15   8     1251.89     1304.25    113.00 o 
   6  15   8      772.63      710.04     85.17 o 
   7  15   8     2129.17     2349.49    190.80 o 
 -11  16   8      567.94      533.60     54.86 o 
 -10  16   8     5326.68     5558.12    123.46 o 
  -9  16   8     4101.36     4170.52     94.46 o 
  -8  16   8     1246.84     1262.00     54.61 o 
  -7  16   8      447.24      406.91     26.83 o 
  -6  16   8     8567.33     8457.79    168.92 o 
  -5  16   8      721.37      806.79     29.55 o 
  -4  16   8       92.44       41.80     27.00 o 
  -3  16   8     2748.05     2735.15     75.62 o 
  -2  16   8     1823.50     1823.04     67.54 o 
  -1  16   8     2446.20     2526.28     61.05 o 
   0  16   8      985.47      971.71     48.97 o 
   1  16   8       59.49       63.26     15.94 o 
   2  16   8     2272.32     2017.89    126.40 o 
   3  16   8     4874.53     4814.35    132.13 o 
   4  16   8      634.37      683.72     65.83 o 
   5  16   8     1177.87     1311.59    222.37 o 
   6  16   8     4123.10     4006.23    200.91 o 
   7  16   8      454.67      406.98     83.48 o 
 -10  17   8       31.10       62.50     22.98 o 
  -9  17   8      403.51      452.16     39.20 o 
  -8  17   8     1621.93     1613.25     66.01 o 
  -7  17   8       18.18       15.32     15.00 o 
  -6  17   8      466.85      501.62     33.74 o 
  -5  17   8      610.28      564.18     25.70 o 
  -4  17   8     3033.14     2975.59    105.90 o 
  -3  17   8      309.80      312.99     53.24 o 
  -2  17   8      986.62     1007.69     85.14 o 
  -1  17   8     1685.39     1750.35     71.51 o 
   0  17   8     1097.19     1090.07     73.25 o 
   1  17   8     1653.58     1688.01     58.72 o 
   2  17   8      943.43      766.67     72.87 o 
   3  17   8     2254.32     2145.30    103.32 o 
   4  17   8       75.72       67.42     43.54 o 
   5  17   8     2338.24     2363.57    220.08 o 
   6  17   8       92.57       94.21     54.39 o 
  -9  18   8      151.33      142.79     26.92 o 
  -8  18   8       17.76       55.72     22.12 o 
  -7  18   8     3981.65     4027.68    125.08 o 
  -6  18   8     1746.00     1789.87     50.70 o 
  -5  18   8     1261.51     1252.28     39.09 o 
  -4  18   8     2684.03     2575.87     99.91 o 
  -3  18   8     9647.69     9691.19    207.32 o 
  -2  18   8      655.85      673.64     53.69 o 
  -1  18   8      217.93      156.74     31.71 o 
   0  18   8     7942.01     7801.00    168.93 o 
   1  18   8      932.02      891.38     36.16 o 
   2  18   8     1216.15     1195.55     92.37 o 
   3  18   8      248.28      276.15     57.26 o 
   4  18   8     2431.19     2587.83    311.77 o 
   5  18   8        0.75       12.58     84.82 o 
  -8  19   8       57.48       18.63     29.25 o 
  -7  19   8      872.26      770.08     42.95 o 
  -6  19   8     1269.39     1303.51     52.28 o 
  -5  19   8      254.34      220.90     31.77 o 
  -4  19   8      260.07      282.53    116.91 o 
  -3  19   8      970.91      866.87     89.77 o 
  -2  19   8     1058.87     1054.89     89.61 o 
  -1  19   8      507.99      500.25     37.29 o 
   0  19   8      213.51      211.97     41.89 o 
   1  19   8      484.58      416.82     72.68 o 
   2  19   8      179.08      105.45     55.02 o 
   3  19   8      808.39      815.17    106.20 o 
   4  19   8      371.84      256.41    204.03 o 
  -7  20   8       54.96       57.60     22.09 o 
  -6  20   8     5324.55     5523.28    102.17 o 
  -5  20   8      274.38      175.23     84.82 o 
  -4  20   8       54.69       82.53     64.19 o 
  -3  20   8      884.30      759.35    126.08 o 
  -2  20   8      784.97      786.30     65.96 o 
  -1  20   8      531.26      463.07     96.28 o 
   0  20   8      134.70      128.38     55.02 o 
   1  20   8       12.60       77.94     55.02 o 
   2  20   8      391.96      334.70     82.53 o 
   3  20   8     1612.24     1432.63    206.32 o 
  -5  21   8     1942.90     2105.66     69.12 o 
  -4  21   8      327.34      380.55    100.87 o 
  -3  21   8      607.19      476.83    100.87 o 
  -2  21   8      115.06       18.34     59.60 o 
  -1  21   8      950.72      921.56    137.55 o 
   0  21   8      293.94      357.62     91.70 o 
   1  21   8      880.63      889.47    137.55 o 
 -15   1   9     2945.89     3209.33    160.46 o 
 -14   1   9      706.87      753.16     45.79 o 
 -13   1   9      287.79      282.36     21.65 o 
 -12   1   9     4336.13     4158.46     64.96 o 
 -11   1   9     4654.65     4598.81     61.56 o 
 -10   1   9     2714.79     2632.91     39.57 o 
  -9   1   9     3666.84     3582.33     41.40 o 
  -8   1   9    14237.27    13827.69    107.56 o 
  -7   1   9    13690.03    13792.45    114.96 o 
  -6   1   9     1016.90      954.77     24.45 o 
  -5   1   9    20583.04    20996.04    143.11 o 
  -4   1   9     5796.59     5714.50     48.35 o 
  -3   1   9    16942.16    16848.49     91.59 o 
  -2   1   9     5484.73     5659.87     54.20 o 
  -1   1   9      255.95      228.31     16.97 o 
   0   1   9    38563.69    39038.91    361.56 o 
   1   1   9      100.88      126.75     13.25 o 
   2   1   9     1875.40     1876.13     32.19 o 
   3   1   9    30802.61    31367.48    209.18 o 
   4   1   9     5849.55     5957.01     63.46 o 
   5   1   9     1442.32     1464.90     34.42 o 
   6   1   9     9770.24     9622.15    169.64 o 
   7   1   9     5387.39     5705.33     85.79 o 
   8   1   9       44.41       18.11     19.00 o 
   9   1   9     2786.26     2764.32    109.88 o 
  10   1   9     4620.94     4571.26    215.98 o 
  11   1   9      118.62      138.08     33.67 o 
 -15   2   9       27.75       21.09     66.48 o 
 -14   2   9      243.10      235.45     27.52 o 
 -13   2   9       86.73       38.66     14.08 o 
 -12   2   9      154.67      137.00     22.50 o 
 -11   2   9      459.86      434.95     21.90 o 
 -10   2   9        2.73       -8.02      8.02 o 
  -9   2   9     2683.71     2503.85     36.53 o 
  -8   2   9     1846.23     1857.08     29.30 o 
  -7   2   9      902.82      964.93     20.14 o 
  -6   2   9     6642.01     6383.85     60.38 o 
  -5   2   9      236.43      233.60     12.75 o 
  -4   2   9      945.63     1052.72     17.96 o 
  -3   2   9     1019.72     1019.05     13.84 o 
  -2   2   9     1575.48     1595.40     20.42 o 
  -1   2   9     2396.18     2418.21     29.44 o 
   0   2   9       18.59       18.39      8.18 o 
   1   2   9     5560.78     5415.33     47.06 o 
   2   2   9     1402.15     1409.88     24.47 o 
   3   2   9     1303.53     1341.57     24.49 o 
   4   2   9     4783.42     4811.11     44.92 o 
   5   2   9        0.48        1.88      7.97 o 
   6   2   9      668.68      651.25     30.00 o 
   7   2   9      451.88      443.29     29.05 o 
   8   2   9       73.29       72.21     20.16 o 
   9   2   9      272.51      217.51     31.44 o 
  10   2   9        1.08       26.91     38.57 o 
  11   2   9      279.39      304.81     44.25 o 
 -15   3   9     2005.01     2119.65     97.91 o 
 -14   3   9     1005.33     1059.00     49.48 o 
 -13   3   9      129.36      125.44     18.51 o 
 -12   3   9     3019.41     2891.11     53.47 o 
 -11   3   9     3637.52     3584.19     54.75 o 
 -10   3   9      891.23      854.75     26.76 o 
  -9   3   9     1851.27     1808.35     35.73 o 
  -8   3   9     5612.36     5540.40     58.37 o 
  -7   3   9     4630.82     4486.81     48.96 o 
  -6   3   9      450.29      477.04     16.86 o 
  -5   3   9    12430.81    12501.23     91.61 o 
  -4   3   9     2705.95     2730.30     33.14 o 
  -3   3   9    13615.15    13492.43     84.55 o 
  -2   3   9     3400.53     3563.01     27.67 o 
  -1   3   9     1613.43     1556.51     29.27 o 
   0   3   9    22854.63    22518.66    159.22 o 
   1   3   9       62.97       76.68      9.09 o 
   2   3   9      128.99      109.70      7.58 o 
   3   3   9    18162.77    17918.26    112.34 o 
   4   3   9     4677.14     4695.70     46.40 o 
   5   3   9      143.39      197.31     17.07 o 
   6   3   9     6734.39     6827.13    113.72 o 
   7   3   9     5273.53     5289.59     85.20 o 
   8   3   9        3.25      -14.92     14.92 o 
   9   3   9     2366.46     2290.28     73.31 o 
  10   3   9     2858.04     2795.00    100.14 o 
 -15   4   9        1.80      -14.90     31.94 o 
 -14   4   9      432.26      439.38     46.02 o 
 -13   4   9       81.43       47.21     15.15 o 
 -12   4   9      610.12      631.92     28.96 o 
 -11   4   9      839.64      843.60     28.42 o 
 -10   4   9        0.37       -2.08      9.23 o 
  -9   4   9     3885.93     3731.61     45.63 o 
  -8   4   9     4176.35     4251.23     53.31 o 
  -7   4   9      623.85      644.67     25.67 o 
  -6   4   9    15712.91    15338.38    112.47 o 
  -5   4   9      736.74      774.56     19.14 o 
  -4   4   9     3369.89     3496.54     35.84 o 
  -3   4   9     4098.44     4222.58     37.08 o 
  -2   4   9     3755.11     3709.07     30.45 o 
  -1   4   9     9110.31     9356.34     59.70 o 
   0   4   9      403.85      444.39     12.77 o 
   1   4   9    14504.61    14453.75     99.34 o 
   2   4   9     3836.25     3875.13     33.04 o 
   3   4   9     3004.90     2997.81     30.84 o 
   4   4   9    12339.31    12454.66     93.03 o 
   5   4   9       29.92       14.15     11.65 o 
   6   4   9     2098.13     2178.14     52.10 o 
   7   4   9      968.49      919.78     53.37 o 
   8   4   9      320.34      280.82     45.79 o 
   9   4   9      405.03      446.62     35.80 o 
  10   4   9       27.04       19.97     25.83 o 
 -14   5   9     1258.22     1194.78     55.70 o 
 -13   5   9       11.76       14.68     14.98 o 
 -12   5   9     1982.10     1876.71     45.10 o 
 -11   5   9     1264.91     1281.22     35.48 o 
 -10   5   9       27.63       -2.93      9.61 o 
  -9   5   9      471.95      513.07     18.55 o 
  -8   5   9     2172.27     2085.44     46.00 o 
  -7   5   9       50.57       38.60      8.26 o 
  -6   5   9     1301.11     1289.45     26.16 o 
  -5   5   9     1912.26     1890.00     28.76 o 
  -4   5   9       94.54      100.96      7.91 o 
  -3   5   9     8612.12     8402.99     59.53 o 
  -2   5   9        1.25        0.46      4.55 o 
  -1   5   9     2296.29     2335.61     23.41 o 
   0   5   9     4178.68     3864.30     35.96 o 
   1   5   9      725.24      734.13     12.17 o 
   2   5   9     2425.61     2396.72     25.23 o 
   3   5   9     4431.30     4610.94     39.36 o 
   4   5   9     3397.98     3426.00     45.13 o 
   5   5   9     2115.29     1964.20     46.99 o 
   6   5   9     4165.76     4214.25     74.03 o 
   7   5   9     1377.02     1364.66     56.01 o 
   8   5   9       53.00       34.75     22.88 o 
   9   5   9     3198.74     3260.86     89.51 o 
  10   5   9     1892.37     1890.95    104.93 o 
 -14   6   9      319.98      271.42     70.81 o 
 -13   6   9       29.68       -2.51     15.10 o 
 -12   6   9      767.15      765.45     29.80 o 
 -11   6   9     1413.82     1315.22     36.85 o 
 -10   6   9       81.85       81.30     12.71 o 
  -9   6   9     5006.55     4862.92     58.05 o 
  -8   6   9     4305.40     4383.93     56.54 o 
  -7   6   9     1656.91     1583.90     27.89 o 
  -6   6   9    15870.59    15769.71    118.79 o 
  -5   6   9       11.37        1.73      6.24 o 
  -4   6   9     7914.66     7857.55     60.00 o 
  -3   6   9     7271.60     7267.52     57.19 o 
  -2   6   9     2916.73     3021.26     29.74 o 
  -1   6   9     4466.13     4385.40     45.36 o 
   0   6   9      405.43      364.71     10.88 o 
   1   6   9    12905.08    12699.33     79.03 o 
   2   6   9     4493.20     4421.16     38.70 o 
   3   6   9      887.16      918.71     19.74 o 
   4   6   9     5998.57     6178.30     72.08 o 
   5   6   9        1.12       -1.92     19.92 o 
   6   6   9      483.58      539.11     31.55 o 
   7   6   9     2000.89     2103.24     67.25 o 
   8   6   9        7.38       -8.90     19.35 o 
   9   6   9      785.74      881.29     64.72 o 
  10   6   9      607.97      625.89     72.20 o 
 -14   7   9     1021.76      954.34     53.71 o 
 -13   7   9        3.47      -15.49     15.49 o 
 -12   7   9      730.00      806.13     43.26 o 
 -11   7   9     2025.56     1968.46     48.25 o 
 -10   7   9      358.42      363.66     21.23 o 
  -9   7   9      240.69      225.30     15.46 o 
  -8   7   9        4.23       -7.24      7.24 o 
  -7   7   9     4013.93     4050.45     48.82 o 
  -6   7   9      600.42      586.02     15.17 o 
  -5   7   9      778.20      832.27     19.62 o 
  -4   7   9      161.51      160.44     10.13 o 
  -3   7   9      552.86      526.31     16.53 o 
  -2   7   9     1107.26     1147.19     23.09 o 
  -1   7   9     6054.92     6128.73     59.92 o 
   0   7   9       28.51       29.02      6.64 o 
   1   7   9     1477.88     1441.14     21.67 o 
   2   7   9     9276.75     9282.59     70.64 o 
   3   7   9      408.25      414.95     17.44 o 
   4   7   9      788.13      753.62     30.27 o 
   5   7   9     3661.66     3703.97     71.11 o 
   6   7   9     3263.40     3482.60    112.86 o 
   7   7   9     1654.31     1591.45     61.03 o 
   8   7   9      452.00      367.17     48.15 o 
   9   7   9     2130.88     2229.88     94.67 o 
  10   7   9      675.90      558.03     68.85 o 
 -14   8   9      695.37      664.62     45.12 o 
 -13   8   9        2.41      -12.25     21.16 o 
 -12   8   9     2208.38     2299.70     55.46 o 
 -11   8   9      938.34      851.81     34.24 o 
 -10   8   9      291.58      313.38     24.56 o 
  -9   8   9     2272.02     2137.78     39.30 o 
  -8   8   9      282.96      248.50     14.40 o 
  -7   8   9      442.92      403.25     19.37 o 
  -6   8   9     4967.67     4836.45     47.57 o 
  -5   8   9      676.36      669.41     19.37 o 
  -4   8   9     4580.54     4428.63     46.52 o 
  -3   8   9     3749.18     3792.24     44.87 o 
  -2   8   9      854.06      822.66     21.24 o 
  -1   8   9     2495.08     2429.80     36.32 o 
   0   8   9     4657.21     4569.61     49.65 o 
   1   8   9     5252.44     5097.54     49.12 o 
   2   8   9     4357.37     4361.44     46.36 o 
   3   8   9       68.23       72.89     11.98 o 
   4   8   9     4805.43     4851.35     76.18 o 
   5   8   9      305.79      345.56     28.70 o 
   6   8   9      448.91      355.66     34.19 o 
   7   8   9     2670.14     2841.44     79.11 o 
   8   8   9        1.73      -16.62     35.80 o 
   9   8   9      388.48      403.08     93.42 o 
  10   8   9      827.14      815.57    133.17 o 
 -14   9   9      455.63      476.83     73.36 o 
 -13   9   9      378.59      362.50     43.58 o 
 -12   9   9      505.18      535.71     36.96 o 
 -11   9   9      255.81      244.99     23.32 o 
 -10   9   9      639.76      583.59     30.57 o 
  -9   9   9       11.13       23.10     11.34 o 
  -8   9   9        0.37       -6.88      6.88 o 
  -7   9   9     2735.32     2739.00     41.18 o 
  -6   9   9      656.92      584.22     17.06 o 
  -5   9   9     1392.26     1348.63     28.04 o 
  -4   9   9      168.70      150.92     12.26 o 
  -3   9   9      133.98      137.58     14.38 o 
  -2   9   9     4043.57     3980.77     49.44 o 
  -1   9   9     1212.09     1211.43     28.00 o 
   0   9   9      159.62      162.90     12.75 o 
   1   9   9     2990.80     3043.25     40.58 o 
   2   9   9    10583.41    10501.56    110.72 o 
   3   9   9       49.94       43.83     12.68 o 
   4   9   9      761.24      754.59     32.36 o 
   5   9   9     6837.48     6889.34    115.20 o 
   6   9   9     1656.66     1655.80     90.69 o 
   7   9   9      218.71      150.94     30.73 o 
   8   9   9     1088.73     1130.78    103.06 o 
   9   9   9     2411.78     2743.76    142.85 o 
 -13  10   9       13.96       -0.70     22.12 o 
 -12  10   9     1250.64     1268.06     56.95 o 
 -11  10   9      709.87      652.06     43.42 o 
 -10  10   9      130.09      130.68     17.55 o 
  -9  10   9     2568.78     2387.99     52.01 o 
  -8  10   9        0.86       38.31     11.02 o 
  -7  10   9     1556.38     1551.19     36.12 o 
  -6  10   9     3003.22     2879.04     42.53 o 
  -5  10   9     1783.53     1686.13     36.58 o 
  -4  10   9     2232.69     2143.33     40.27 o 
  -3  10   9      895.56      872.87     25.32 o 
  -2  10   9     1754.13     1764.29     33.70 o 
  -1  10   9      463.24      396.38     18.61 o 
   0  10   9     3532.53     3521.30     49.07 o 
   1  10   9      460.10      454.87     23.71 o 
   2  10   9      298.23      282.23     24.25 o 
   3  10   9      576.06      611.98     38.36 o 
   4  10   9      910.08      922.08     43.56 o 
   5  10   9      187.58      230.69     43.27 o 
   6  10   9      304.09      352.18     49.42 o 
   7  10   9     2502.37     2725.34     98.82 o 
   8  10   9      248.87      192.22     46.42 o 
   9  10   9      440.26      545.81     66.03 o 
 -13  11   9      500.25      544.59     64.60 o 
 -12  11   9      210.94      282.13     39.94 o 
 -11  11   9      172.45      180.58     22.58 o 
 -10  11   9     1165.00     1078.04     39.78 o 
  -9  11   9        0.27       16.63     16.26 o 
  -8  11   9       89.87       61.56     12.50 o 
  -7  11   9     1131.42     1212.93     37.45 o 
  -6  11   9      286.80      241.57     16.81 o 
  -5  11   9     2405.00     2359.63     42.77 o 
  -4  11   9      259.47      301.27     20.39 o 
  -3  11   9       61.59       43.04     11.24 o 
  -2  11   9     1064.26     1061.24     32.04 o 
  -1  11   9     2171.93     2211.62     42.03 o 
   0  11   9       42.76       39.13     11.50 o 
   1  11   9     2727.68     2640.04     65.26 o 
   2  11   9     5088.41     4861.72     83.83 o 
   3  11   9       78.86       68.67     18.91 o 
   4  11   9     1260.93     1281.94     62.43 o 
   5  11   9     2045.78     2017.51     75.85 o 
   6  11   9      931.82      908.50     59.81 o 
   7  11   9     1175.17     1117.60     72.86 o 
   8  11   9     2275.01     2483.99    126.76 o 
   9  11   9      307.11      396.75     65.79 o 
 -12  12   9     1030.65      940.76     70.45 o 
 -11  12   9      121.76       85.78     21.67 o 
 -10  12   9      353.24      317.10     26.30 o 
  -9  12   9      741.53      668.67     27.88 o 
  -8  12   9      409.73      365.69     23.64 o 
  -7  12   9       85.33       49.46     14.62 o 
  -6  12   9      363.70      309.12     21.85 o 
  -5  12   9      838.29      851.48     27.06 o 
  -4  12   9       37.04       19.34      9.81 o 
  -3  12   9      970.70     1044.16     36.68 o 
  -2  12   9      315.11      346.38     24.54 o 
  -1  12   9      208.58      168.22     18.07 o 
   0  12   9     3470.45     3499.69     72.83 o 
   1  12   9      537.06      535.44     34.97 o 
   2  12   9      176.95      208.86     28.18 o 
   3  12   9      646.34      649.03     47.70 o 
   4  12   9     1529.94     1593.71     69.25 o 
   5  12   9       60.35       37.01     24.85 o 
   6  12   9        0.85       -2.28     26.55 o 
   7  12   9     1465.26     1689.85    115.09 o 
   8  12   9        7.55      -57.74     61.16 o 
 -12  13   9      550.63      582.63     52.86 o 
 -11  13   9       99.78       59.48     26.56 o 
 -10  13   9      288.23      287.62     23.86 o 
  -9  13   9      561.38      608.10     28.25 o 
  -8  13   9        2.05      -10.10     10.10 o 
  -7  13   9        0.30       -4.00     12.86 o 
  -6  13   9       53.72       51.57     14.95 o 
  -5  13   9      529.98      497.91     26.17 o 
  -4  13   9      203.95      174.55     15.73 o 
  -3  13   9       94.49       96.40     22.59 o 
  -2  13   9     1934.24     1847.41     55.04 o 
  -1  13   9        9.37      -10.16     16.02 o 
   0  13   9       61.81       20.51     17.72 o 
   1  13   9     6261.77     6236.91    107.52 o 
   2  13   9     2040.09     2052.68     82.02 o 
   3  13   9        0.36        8.89     22.67 o 
   4  13   9     1208.70     1108.28     68.62 o 
   5  13   9     3012.14     2860.54    101.89 o 
   6  13   9      216.38      140.31     39.59 o 
   7  13   9      505.55      575.67    125.96 o 
   8  13   9     1681.39     1802.28    285.39 o 
 -11  14   9      312.15      342.15     43.17 o 
 -10  14   9        0.57       -4.17     14.54 o 
  -9  14   9     1295.88     1217.83     45.89 o 
  -8  14   9        1.22       12.01     12.66 o 
  -7  14   9      411.38      383.74     45.53 o 
  -6  14   9     1688.69     1742.45     59.38 o 
  -5  14   9      728.96      646.47     29.26 o 
  -4  14   9      136.64      121.19     20.39 o 
  -3  14   9      388.54      405.04     29.96 o 
  -2  14   9     1742.90     1688.35     75.85 o 
  -1  14   9      115.23       79.81     32.28 o 
   0  14   9      103.96       97.78     27.64 o 
   1  14   9      268.60      200.47     31.02 o 
   2  14   9      264.47      245.66     35.93 o 
   3  14   9      784.91      780.51     79.67 o 
   4  14   9      183.08      193.87     36.39 o 
   5  14   9        1.09       -8.28     25.45 o 
   6  14   9      151.44       48.75     63.08 o 
   7  14   9      807.39      686.39    102.98 o 
 -11  15   9       23.48       17.05     18.46 o 
 -10  15   9      512.42      452.78     54.27 o 
  -9  15   9      125.31      165.44     20.13 o 
  -8  15   9      762.80      690.55     28.53 o 
  -7  15   9      268.89      306.16     38.46 o 
  -6  15   9      579.79      639.85     47.12 o 
  -5  15   9     1830.65     1889.97     75.05 o 
  -4  15   9      815.95      761.82     40.27 o 
  -3  15   9      158.33      171.54     25.26 o 
  -2  15   9      681.43      673.74     60.02 o 
  -1  15   9      765.98      702.23     61.61 o 
   0  15   9      163.65      181.23     32.49 o 
   1  15   9     2419.20     2443.48    168.24 o 
   2  15   9      638.69      718.62     59.15 o 
   3  15   9      296.26      169.67     43.56 o 
   4  15   9     1863.10     1932.37     91.67 o 
   5  15   9      574.95      769.98     84.77 o 
   6  15   9        0.32       14.93     36.30 o 
   7  15   9     1598.51     1636.80    122.24 o 
 -10  16   9        0.56       32.94     19.60 o 
  -9  16   9      560.79      557.20     36.92 o 
  -8  16   9        7.73       -2.24     12.04 o 
  -7  16   9        7.37      -21.16     21.16 o 
  -6  16   9      300.38      296.16     37.69 o 
  -5  16   9       40.36       43.17     24.06 o 
  -4  16   9      180.02      129.04     39.83 o 
  -3  16   9     1481.06     1496.85     66.18 o 
  -2  16   9      106.41       65.72     25.81 o 
  -1  16   9        8.81        9.82     33.01 o 
   0  16   9      492.43      521.73     55.40 o 
   1  16   9     1255.03     1235.03     73.58 o 
   2  16   9       37.20       40.82     29.86 o 
   3  16   9       33.33      -24.69     24.69 o 
   4  16   9     1584.40     1672.44    134.03 o 
   5  16   9       24.56       -5.96     39.63 o 
   6  16   9      117.65      106.25    119.21 o 
  -9  17   9      361.25      337.90     35.72 o 
  -8  17   9      850.47      792.55     33.04 o 
  -7  17   9        8.07       -4.32     27.41 o 
  -6  17   9      118.98      104.52     30.79 o 
  -5  17   9      617.60      579.74     51.47 o 
  -4  17   9       44.61       38.27     23.77 o 
  -3  17   9       33.73       20.23     23.16 o 
  -2  17   9     1725.68     1742.56     47.45 o 
  -1  17   9        1.79       36.11     48.14 o 
   0  17   9        2.23      -13.43     28.09 o 
   1  17   9     3888.73     3685.43    127.91 o 
   2  17   9      768.08      820.50     72.40 o 
   3  17   9      267.91      325.79     71.15 o 
   4  17   9     1269.75     1350.43    215.49 o 
   5  17   9     2036.56     1938.02    150.88 o 
  -9  18   9      558.19      590.99     31.70 o 
  -8  18   9      286.39      224.63     21.84 o 
  -7  18   9        2.81      -36.68     41.26 o 
  -6  18   9     1518.67     1603.27     90.75 o 
  -5  18   9        1.51       27.51     34.39 o 
  -4  18   9      122.53      129.62     23.84 o 
  -3  18   9      929.57      993.13     44.95 o 
  -2  18   9     1066.24     1026.72     38.90 o 
  -1  18   9        1.99      -24.89     31.24 o 
   0  18   9       80.92       90.44     36.48 o 
   1  18   9     1043.35     1117.31    107.65 o 
   2  18   9      286.52      284.95     68.34 o 
   3  18   9       41.91      -32.54     61.90 o 
   4  18   9      182.11      142.13     55.87 o 
  -7  19   9      887.54      784.02    132.96 o 
  -6  19   9      162.11      111.98     75.65 o 
  -5  19   9     2249.88     2171.59    151.30 o 
  -4  19   9       16.91        6.11     24.15 o 
  -3  19   9      214.24      253.64     41.26 o 
  -2  19   9     1121.66     1178.32    142.13 o 
  -1  19   9      712.38      632.72    105.45 o 
   0  19   9       55.73       77.94     45.85 o 
   1  19   9      726.29      761.09    119.21 o 
   2  19   9     1013.82     1017.00    117.14 o 
   3  19   9       15.74      -43.56     43.56 o 
  -6  20   9       59.68       68.77     55.02 o 
  -5  20   9      122.12      169.64     68.77 o 
  -4  20   9      218.35      261.34     77.94 o 
  -3  20   9      913.74      935.32    132.96 o 
  -2  20   9       71.72      100.87     59.60 o 
  -1  20   9       44.83        9.17     45.85 o 
   0  20   9      282.30      325.53     82.53 o 
   1  20   9      540.91      573.11    110.04 o 
   2  20   9       60.65       50.43     58.81 o 
  -3  21   9        3.79       59.60     59.60 o 
  -2  21   9     2375.71     2251.18    201.74 o 
  -1  21   9       38.93       36.68     50.43 o 
 -15   0  10      271.07      221.63     44.95 o 
 -14   0  10     4957.99     5277.24    161.14 o 
 -13   0  10     6277.64     6369.15    131.22 o 
 -12   0  10     1401.84     1275.04     49.07 o 
 -11   0  10      770.06      678.87     34.75 o 
 -10   0  10    28828.08    28713.10    337.81 o 
  -9   0  10      670.62      648.83     38.94 o 
  -8   0  10     1849.25     1786.22     57.45 o 
  -7   0  10    29500.94    29432.82    304.55 o 
  -6   0  10    19175.59    18841.62    186.80 o 
  -5   0  10       68.36       56.79     11.14 o 
  -4   0  10     5837.83     6138.23     62.43 o 
  -3   0  10     9896.01    10025.87    103.28 o 
  -2   0  10     1818.90     1595.25     42.61 o 
  -1   0  10    10236.72     9958.89    557.74 o 
   0   0  10     2902.02     2889.04     88.91 o 
   1   0  10      142.72      110.78     15.20 o 
   2   0  10    13858.63    13814.93    172.58 o 
   3   0  10     6287.72     6464.34     91.91 o 
   4   0  10     5810.47     5776.56    167.85 o 
   5   0  10      474.90      604.64     74.57 o 
   6   0  10    19043.60    19709.04    367.56 o 
   7   0  10      138.63       57.83     29.12 o 
   8   0  10     3799.80     4005.09    122.15 o 
   9   0  10     3509.52     3506.95    174.95 o 
  10   0  10     1064.26     1049.94    247.58 o 
 -15   1  10      529.99      547.10     41.91 o 
 -14   1  10      287.81      279.27     32.85 o 
 -13   1  10     1575.41     1531.05     44.71 o 
 -12   1  10      450.24      445.32     22.87 o 
 -11   1  10     2344.71     2304.25     42.03 o 
 -10   1  10       74.03       45.09     16.74 o 
  -9   1  10     3178.65     3022.78     44.84 o 
  -8   1  10        5.09       -9.96      9.96 o 
  -7   1  10     4222.45     4126.59     54.90 o 
  -6   1  10       96.89       77.21     10.36 o 
  -5   1  10     3560.03     3553.22     41.13 o 
  -4   1  10       88.67       85.74      6.41 o 
  -3   1  10     5214.83     5108.06     41.33 o 
  -2   1  10       16.83       19.38      7.03 o 
  -1   1  10     5673.44     5524.13     79.47 o 
   0   1  10      136.91      135.73     23.44 o 
   1   1  10     4635.11     4547.42     67.94 o 
   2   1  10        0.23        7.53      8.69 o 
   3   1  10     5579.40     5446.55     69.94 o 
   4   1  10        0.15      -13.62     13.62 o 
   5   1  10     4524.59     4594.17     91.07 o 
   6   1  10      146.54      121.55     18.85 o 
   7   1  10     3233.34     3230.02    115.24 o 
   8   1  10      363.08      313.93     32.75 o 
   9   1  10     1425.04     1627.71     65.90 o 
  10   1  10      409.62      295.85    256.75 o 
 -15   2  10       35.34       -5.38     19.70 o 
 -14   2  10      315.14      184.48     29.07 o 
 -13   2  10     1782.17     1742.62     47.21 o 
 -12   2  10     1552.84     1571.41     41.87 o 
 -11   2  10     3364.31     3297.83     55.92 o 
 -10   2  10     4889.17     4830.23     66.80 o 
  -9   2  10      117.01      103.14     11.32 o 
  -8   2  10     4911.18     4869.06     61.98 o 
  -7   2  10    36232.60    36232.70    229.13 o 
  -6   2  10        0.36       -6.36      6.36 o 
  -5   2  10        0.86       -5.59      5.59 o 
  -4   2  10    47147.55    48195.38    254.57 o 
  -3   2  10    13030.53    13129.99     77.60 o 
  -2   2  10    13461.44    13317.70    161.54 o 
  -1   2  10     6491.09     6617.36     61.56 o 
   0   2  10    51589.35    52548.03    395.90 o 
   1   2  10        4.73       24.90      7.36 o 
   2   2  10     1157.73     1177.56     27.82 o 
   3   2  10     9256.05     9384.00     85.53 o 
   4   2  10     4727.77     4705.93     58.90 o 
   5   2  10       75.22       68.31     22.22 o 
   6   2  10      367.87      359.51     35.70 o 
   7   2  10      119.30       93.17     24.92 o 
   8   2  10      435.53      376.64     41.75 o 
   9   2  10      952.18      935.49     54.01 o 
  10   2  10      677.72      871.02    134.85 o 
 -14   3  10       72.13        7.50     19.92 o 
 -13   3  10       16.71      -20.20     20.20 o 
 -12   3  10      138.23      104.79     20.17 o 
 -11   3  10      441.77      380.44     26.47 o 
 -10   3  10     1884.49     1869.65     46.37 o 
  -9   3  10      131.95       80.40     12.67 o 
  -8   3  10     7136.56     7020.17     72.00 o 
  -7   3  10     3406.64     3401.07     43.60 o 
  -6   3  10     4602.49     4625.21     53.86 o 
  -5   3  10    11238.83    11339.27     88.46 o 
  -4   3  10     2315.15     2449.62     34.96 o 
  -3   3  10    30120.98    29834.13    153.89 o 
  -2   3  10        5.17        5.14      5.37 o 
  -1   3  10    28007.40    27731.39    181.88 o 
   0   3  10      732.98      883.21     18.29 o 
   1   3  10    14301.77    14105.54    122.23 o 
   2   3  10      315.22      344.46     15.41 o 
   3   3  10     4640.96     4724.79     49.61 o 
   4   3  10     1188.73     1185.35     29.09 o 
   5   3  10     2444.82     2480.70    103.89 o 
   6   3  10      340.70      394.58     28.81 o 
   7   3  10      589.31      505.16     41.89 o 
   8   3  10      191.58      152.48     51.94 o 
   9   3  10      849.20      889.28     64.56 o 
  10   3  10      130.34       74.28     79.62 o 
 -14   4  10     2479.32     2600.63    102.29 o 
 -13   4  10     4566.65     4557.25     76.88 o 
 -12   4  10      524.60      543.14     28.64 o 
 -11   4  10       55.57        5.01     12.32 o 
 -10   4  10    19116.56    18895.07    179.50 o 
  -9   4  10     3357.83     3288.34     50.36 o 
  -8   4  10     1662.96     1635.68     31.46 o 
  -7   4  10     9262.96     9065.88     83.33 o 
  -6   4  10    27563.13    27788.49    196.76 o 
  -5   4  10     1166.18     1156.99     23.91 o 
  -4   4  10      245.21      244.71      9.98 o 
  -3   4  10     8648.99     8440.02     56.16 o 
  -2   4  10    21994.44    21675.54    122.69 o 
  -1   4  10     6332.85     6235.42     69.49 o 
   0   4  10      108.87      122.76      8.91 o 
   1   4  10      820.48      847.39     23.53 o 
   2   4  10    14751.18    14659.38    119.90 o 
   3   4  10     6287.20     6086.73     52.70 o 
   4   4  10     6398.10     6357.93     84.83 o 
   5   4  10      726.28      749.03     47.50 o 
   6   4  10    13080.82    13009.60    191.01 o 
   7   4  10        0.92        6.17     18.57 o 
   8   4  10     5369.85     5410.65    189.56 o 
   9   4  10      902.36      880.68     63.82 o 
  10   4  10     1878.32     1772.92    176.05 o 
 -14   5  10      874.26      947.06     51.01 o 
 -13   5  10     3672.00     3585.31     74.43 o 
 -12   5  10     1132.55     1162.80     39.44 o 
 -11   5  10     6205.96     6215.13     82.73 o 
 -10   5  10      242.87      196.24     23.44 o 
  -9   5  10    12566.93    12598.41    123.14 o 
  -8   5  10     2001.08     1984.34     35.84 o 
  -7   5  10     8932.14     8732.83     88.88 o 
  -6   5  10     8210.33     8083.06     75.61 o 
  -5   5  10     4230.06     4197.13     45.54 o 
  -4   5  10     2459.91     2250.17     28.72 o 
  -3   5  10      181.06      176.99      9.33 o 
  -2   5  10       27.34       34.89      7.97 o 
  -1   5  10     1215.61     1167.58     19.76 o 
   0   5  10     1124.40     1086.77     18.35 o 
   1   5  10     2813.49     2849.58     33.34 o 
   2   5  10     1289.13     1281.51     31.89 o 
   3   5  10     8600.72     8628.67     73.58 o 
   4   5  10      667.64      769.81     33.77 o 
   5   5  10    12580.64    12626.75    172.18 o 
   6   5  10        1.20       -2.20     15.02 o 
   7   5  10     8706.76     8662.28    140.88 o 
   8   5  10     1369.77     1247.65     57.69 o 
   9   5  10     3548.93     3717.22    120.03 o 
  10   5  10     1509.35     1434.31    157.05 o 
 -14   6  10       68.19       58.66     52.10 o 
 -13   6  10      963.96      956.46     44.66 o 
 -12   6  10     4091.40     4025.94     75.11 o 
 -11   6  10      946.64      805.84     34.47 o 
 -10   6  10      460.64      420.37     29.97 o 
  -9   6  10     1844.64     1748.46     46.10 o 
  -8   6  10     9803.93     9703.83     97.23 o 
  -7   6  10     6734.87     6712.41     76.50 o 
  -6   6  10        7.64        8.51      9.34 o 
  -5   6  10     2742.88     2520.76     35.31 o 
  -4   6  10    24150.39    24238.37    148.10 o 
  -3   6  10     8313.53     8489.87     63.94 o 
  -2   6  10      404.29      440.77     11.66 o 
  -1   6  10     2978.31     3155.99     30.31 o 
   0   6  10    31832.43    32113.30    169.49 o 
   1   6  10      799.75      780.11     14.93 o 
   2   6  10     3163.06     3069.86     32.91 o 
   3   6  10     6332.22     6381.35     67.64 o 
   4   6  10     6668.15     6680.66    110.86 o 
   5   6  10        0.31       -6.50     11.96 o 
   6   6  10      569.00      531.23     33.27 o 
   7   6  10      829.00      899.72     48.78 o 
   8   6  10      595.32      630.58     45.54 o 
   9   6  10       54.50       52.66     36.42 o 
 -14   7  10      162.52      122.88     28.74 o 
 -13   7  10        2.03        8.45     17.87 o 
 -12   7  10      304.94      297.19     35.54 o 
 -11   7  10        1.91      -12.26     12.26 o 
 -10   7  10     1068.45     1069.78     44.24 o 
  -9   7  10      502.58      507.62     31.38 o 
  -8   7  10     3267.72     3311.76     49.80 o 
  -7   7  10     1069.84     1070.84     31.51 o 
  -6   7  10    16194.83    16325.57    139.04 o 
  -5   7  10     6846.70     6797.94     59.32 o 
  -4   7  10     3719.28     3682.11     39.33 o 
  -3   7  10    24640.86    24726.64    157.43 o 
  -2   7  10     1042.95      971.62     20.07 o 
  -1   7  10    26032.09    26128.58    154.25 o 
   0   7  10     2002.22     2029.58     23.73 o 
   1   7  10    13745.92    13680.08     92.06 o 
   2   7  10     3527.15     3703.03     41.64 o 
   3   7  10     4987.86     5017.41     89.04 o 
   4   7  10     2383.01     2522.07     51.92 o 
   5   7  10       14.51       21.73     15.27 o 
   6   7  10      736.76      780.20     43.90 o 
   7   7  10        1.30      -16.60     16.60 o 
   8   7  10      150.63      137.21     33.80 o 
   9   7  10       61.42       44.90     37.72 o 
 -14   8  10      688.01      536.32     63.79 o 
 -13   8  10     3014.07     2982.76     97.76 o 
 -12   8  10       46.44       42.63     17.34 o 
 -11   8  10      113.80      112.54     18.23 o 
 -10   8  10     6756.46     6489.93    119.66 o 
  -9   8  10     8131.63     8083.96    115.53 o 
  -8   8  10        1.75       -6.19     10.73 o 
  -7   8  10      507.42      459.08     19.87 o 
  -6   8  10    14747.31    14803.03    112.97 o 
  -5   8  10     9442.93     9516.98     83.97 o 
  -4   8  10      333.14      310.23     14.92 o 
  -3   8  10     2315.82     2226.41     33.79 o 
  -2   8  10    20916.10    20914.51    142.20 o 
  -1   8  10     1897.61     1903.20     30.58 o 
   0   8  10       54.14       43.98      8.04 o 
   1   8  10      615.14      623.91     17.81 o 
   2   8  10     9017.62     9036.34     96.79 o 
   3   8  10     1724.56     1774.73     41.53 o 
   4   8  10     1291.75     1340.38     38.96 o 
   5   8  10      425.46      392.49     29.81 o 
   6   8  10     4312.10     4293.31    105.49 o 
   7   8  10       34.82       41.78     25.16 o 
   8   8  10     1247.44     1381.70     89.92 o 
   9   8  10        4.63      -65.13     65.26 o 
 -13   9  10     1334.46     1295.52     95.71 o 
 -12   9  10     3005.85     3127.55     83.21 o 
 -11   9  10     3053.65     3073.70     68.79 o 
 -10   9  10      130.90      144.88     17.91 o 
  -9   9  10    10843.97    10865.35    196.59 o 
  -8   9  10        4.65       28.70     16.18 o 
  -7   9  10     5834.95     5818.23     68.88 o 
  -6   9  10     4087.52     3997.74     54.45 o 
  -5   9  10     3646.02     3690.40     49.16 o 
  -4   9  10      935.87      941.13     27.34 o 
  -3   9  10       26.01       32.91      8.83 o 
  -2   9  10       27.06       19.70      8.65 o 
  -1   9  10      110.45      104.89     12.69 o 
   0   9  10      557.08      570.80     24.88 o 
   1   9  10       68.18       56.46     15.49 o 
   2   9  10     3162.58     2974.20     62.62 o 
   3   9  10     2994.54     2965.65     69.43 o 
   4   9  10     1028.92     1068.74     43.80 o 
   5   9  10     8760.43     8847.57    158.35 o 
   6   9  10       39.25       -0.69     28.81 o 
   7   9  10     5655.41     5730.11    189.32 o 
   8   9  10      437.87      465.18     74.78 o 
   9   9  10     3515.05     3612.86    229.03 o 
 -13  10  10      155.10       97.55     27.56 o 
 -12  10  10     4122.36     4233.33     99.94 o 
 -11  10  10     1789.33     1850.36     55.18 o 
 -10  10  10        0.59       -7.80     12.79 o 
  -9  10  10     2000.03     1820.14     58.18 o 
  -8  10  10    12063.14    12082.17    135.51 o 
  -7  10  10     1759.80     1759.54     41.00 o 
  -6  10  10      234.45      272.95     24.86 o 
  -5  10  10     6712.16     6569.39     78.56 o 
  -4  10  10     7778.54     7835.51     86.72 o 
  -3  10  10     2351.60     2521.00     44.40 o 
  -2  10  10        7.01       -4.38      9.76 o 
  -1  10  10     1645.68     1616.88     38.91 o 
   0  10  10     8248.64     8200.96    147.87 o 
   1  10  10      473.19      417.90     27.37 o 
   2  10  10      307.59      326.85     26.23 o 
   3  10  10      820.56      788.24     39.86 o 
   4  10  10     5439.88     5482.18    118.93 o 
   5  10  10      111.71       91.23     35.13 o 
   6  10  10     1007.77     1000.64     59.85 o 
   7  10  10      536.94      588.00     66.18 o 
   8  10  10     1876.96     1906.67    135.66 o 
 -13  11  10      111.88      145.52     28.74 o 
 -12  11  10      785.54      821.84     51.76 o 
 -11  11  10      478.64      462.70     26.31 o 
 -10  11  10       23.32        7.93     16.93 o 
  -9  11  10       47.37       36.29     17.87 o 
  -8  11  10      239.37      239.95     24.83 o 
  -7  11  10     2130.14     2197.95     74.84 o 
  -6  11  10     2510.83     2481.63     69.72 o 
  -5  11  10     2882.20     3005.51     62.50 o 
  -4  11  10     1301.87     1322.80     39.61 o 
  -3  11  10     9598.30     9659.79    125.92 o 
  -2  11  10      347.90      322.61     25.95 o 
  -1  11  10    10328.84    10501.73    140.36 o 
   0  11  10     1128.49     1280.16     48.29 o 
   1  11  10    10092.63     9866.43    179.55 o 
   2  11  10     3228.51     3294.68     69.56 o 
   3  11  10     2445.15     2350.15     69.66 o 
   4  11  10     2042.31     2012.75     86.12 o 
   5  11  10      161.48      179.52     32.58 o 
   6  11  10      758.47      796.95     62.90 o 
   7  11  10       10.07      -10.39     45.66 o 
   8  11  10       17.30       -5.56     39.76 o 
 -12  12  10       30.54       -2.55     39.50 o 
 -11  12  10      959.31      956.90     37.04 o 
 -10  12  10     3181.60     3155.68     74.16 o 
  -9  12  10     2174.38     2049.21     66.04 o 
  -8  12  10      327.69      308.41     27.82 o 
  -7  12  10       36.67        3.24     12.22 o 
  -6  12  10     8050.84     7808.35    124.72 o 
  -5  12  10     9161.01     9080.12    173.80 o 
  -4  12  10     1012.02      977.37     39.44 o 
  -3  12  10      223.44      199.57     24.04 o 
  -2  12  10    17345.20    17261.89    204.16 o 
  -1  12  10     1150.95     1069.77     51.91 o 
   0  12  10     3161.06     3256.51     77.84 o 
   1  12  10     2233.33     2244.60     61.05 o 
   2  12  10    11607.46    11666.58    305.47 o 
   3  12  10        0.24       25.43     38.96 o 
   4  12  10     1221.88     1261.89     63.91 o 
   5  12  10     1619.97     1595.89     72.45 o 
   6  12  10      937.91      986.95     89.67 o 
   7  12  10        4.74       39.01     43.76 o 
   8  12  10      246.08      308.59     73.81 o 
 -12  13  10     1270.02     1386.34     56.25 o 
 -11  13  10     1044.77     1026.50     42.12 o 
 -10  13  10        3.03        7.38     14.64 o 
  -9  13  10     4627.61     4627.32     98.86 o 
  -8  13  10      128.88      136.11     22.82 o 
  -7  13  10     2418.39     2362.55     53.38 o 
  -6  13  10       78.24       70.51     25.96 o 
  -5  13  10     3537.80     3198.76     99.00 o 
  -4  13  10       87.67       59.70     24.43 o 
  -3  13  10     1343.02     1218.50     61.04 o 
  -2  13  10       17.70        6.44     30.45 o 
  -1  13  10     1449.55     1309.81     59.75 o 
   0  13  10      769.62      809.83     47.93 o 
   1  13  10     1760.71     1678.66     67.65 o 
   2  13  10      785.30      931.12     60.43 o 
   3  13  10     4725.99     4845.68    184.72 o 
   4  13  10      602.70      575.66     89.66 o 
   5  13  10     5337.10     5436.40    139.81 o 
   6  13  10       38.84      136.61     46.69 o 
   7  13  10     3459.43     3660.02    269.39 o 
 -11  14  10     2336.37     2420.44     74.12 o 
 -10  14  10      482.71      468.56     49.43 o 
  -9  14  10      311.41      266.93     33.27 o 
  -8  14  10    10402.00    10350.61    171.51 o 
  -7  14  10      662.42      657.77     38.05 o 
  -6  14  10      889.49      825.26     51.60 o 
  -5  14  10     3885.50     3692.10    109.79 o 
  -4  14  10     6300.47     5994.63    163.63 o 
  -3  14  10      627.71      709.19     53.64 o 
  -2  14  10      144.04      239.36     34.60 o 
  -1  14  10     1039.76     1054.91     62.53 o 
   0  14  10     2849.52     2725.01     91.14 o 
   1  14  10     2347.47     2343.55     89.69 o 
   2  14  10      265.76      234.15     37.81 o 
   3  14  10      136.87      105.93     47.63 o 
   4  14  10     5554.52     5488.66    141.40 o 
   5  14  10      810.17      801.95     83.72 o 
   6  14  10     4003.38     4365.38    177.72 o 
   7  14  10       48.70      120.47     45.61 o 
 -11  15  10      451.21      477.26     49.63 o 
 -10  15  10      728.89      751.86     85.87 o 
  -9  15  10      284.15      331.20     42.25 o 
  -8  15  10      121.60      119.96     26.15 o 
  -7  15  10     4026.45     4002.42     86.35 o 
  -6  15  10      607.32      629.52     32.46 o 
  -5  15  10     2358.87     2388.47     54.24 o 
  -4  15  10        1.07       45.85     33.01 o 
  -3  15  10     4884.09     4766.34    172.34 o 
  -2  15  10       91.08       55.04     29.99 o 
  -1  15  10     3833.39     3951.41    138.31 o 
   0  15  10      789.07      777.76     58.98 o 
   1  15  10     3209.64     3293.62    127.17 o 
   2  15  10      702.25      777.12     61.48 o 
   3  15  10     1212.17     1306.01     76.35 o 
   4  15  10      374.40      452.65    101.29 o 
   5  15  10      370.52      373.27     64.73 o 
   6  15  10      313.65      306.39    108.96 o 
 -10  16  10      794.52      735.82     89.11 o 
  -9  16  10     1335.79     1237.01     83.00 o 
  -8  16  10      211.32      268.08     37.32 o 
  -7  16  10        1.67      -15.57     15.57 o 
  -6  16  10     4456.05     4301.65    139.63 o 
  -5  16  10     4604.86     4462.30     85.97 o 
  -4  16  10      590.55      605.90     73.72 o 
  -3  16  10       28.06       52.93     35.22 o 
  -2  16  10    12230.72    12237.96    312.67 o 
  -1  16  10      196.87      135.83     42.86 o 
   0  16  10     2603.04     2654.78    108.50 o 
   1  16  10     3701.46     3597.93    123.41 o 
   2  16  10     4039.38     4000.67    179.44 o 
   3  16  10      747.40      688.52     88.21 o 
   4  16  10       80.90      175.92     55.46 o 
   5  16  10     1332.64     1302.03    135.25 o 
  -9  17  10     1182.92     1172.25    210.91 o 
  -8  17  10       86.08      149.78     73.36 o 
  -7  17  10      142.72      138.12     43.56 o 
  -6  17  10       84.90       58.33     27.08 o 
  -5  17  10      944.83      879.81     37.18 o 
  -4  17  10      544.72      518.17     71.10 o 
  -3  17  10      174.96      181.10     50.67 o 
  -2  17  10       26.94       34.49     34.71 o 
  -1  17  10     1243.72     1206.86    100.25 o 
   0  17  10      143.02      190.48     41.20 o 
   1  17  10     1598.16     1708.84    111.88 o 
   2  17  10       47.67        0.24     39.41 o 
   3  17  10     1576.34     1565.12    215.49 o 
   4  17  10       18.36      -48.01     50.43 o 
  -8  18  10     3293.23     3323.96    160.46 o 
  -7  18  10      119.83      119.21     64.19 o 
  -6  18  10        1.02      -22.92     36.68 o 
  -5  18  10     1536.58     1632.22    160.47 o 
  -4  18  10     1066.37     1164.56    137.55 o 
  -3  18  10      453.73      531.85     96.28 o 
  -2  18  10      645.67      573.11    100.87 o 
  -1  18  10        1.95       13.75     41.26 o 
   0  18  10      574.46      579.97     86.52 o 
   1  18  10     2274.26     2472.34    151.73 o 
   2  18  10      391.59      307.74     67.04 o 
   3  18  10      721.79      811.55    104.82 o 
  -7  19  10     2141.90     1884.39    187.98 o 
  -6  19  10      353.82      288.85     82.53 o 
  -5  19  10      908.01      738.17    119.21 o 
  -4  19  10       23.04      -36.68     36.68 o 
  -3  19  10     1791.10     1645.98    165.06 o 
  -2  19  10        0.85      -18.34     41.26 o 
  -1  19  10      480.12      545.60     96.28 o 
   0  19  10        3.51      -77.94     77.94 o 
   1  19  10      603.23      552.23     86.89 o 
   2  19  10        1.66        0.00     43.34 o 
  -5  20  10     1805.41     2173.24    197.15 o 
  -4  20  10     1737.83     1728.51    174.23 o 
  -3  20  10      121.56       55.02     55.02 o 
  -2  20  10     6196.61     6276.72    307.19 o 
  -1  20  10       35.25       -9.17     55.02 o 
   0  20  10     1621.02     1670.41    150.88 o 
 -14   1  11     1331.22     1303.48     74.12 o 
 -13   1  11     2312.86     2494.14     79.15 o 
 -12   1  11      150.42      137.59     21.17 o 
 -11   1  11      232.35      172.18     19.94 o 
 -10   1  11     3944.95     3872.66     77.69 o 
  -9   1  11        3.19       26.07     12.86 o 
  -8   1  11     1535.90     1544.93     37.52 o 
  -7   1  11     1601.17     1588.98     34.98 o 
  -6   1  11        1.21       -3.80      6.69 o 
  -5   1  11     2433.74     2428.39     31.47 o 
  -4   1  11     1372.37     1394.53     17.20 o 
  -3   1  11     1123.78     1126.95     24.47 o 
  -2   1  11    13401.24    13224.85    123.72 o 
  -1   1  11      134.29      148.34     29.78 o 
   0   1  11      924.91      868.42     40.02 o 
   1   1  11     5654.03     5578.58     79.58 o 
   2   1  11      136.29      133.83     19.14 o 
   3   1  11      601.49      597.01     18.88 o 
   4   1  11    10420.75    10118.73    163.30 o 
   5   1  11     1603.59     1639.53     81.91 o 
   6   1  11       55.02       62.04     17.68 o 
   7   1  11     6451.19     6481.23    172.63 o 
   8   1  11     1905.81     1943.81    104.89 o 
   9   1  11      277.44      310.34     48.46 o 
 -14   2  11       45.63        8.77     30.35 o 
 -13   2  11       16.43      -15.10     15.10 o 
 -12   2  11       76.64       46.64     16.91 o 
 -11   2  11       25.19       27.12     14.21 o 
 -10   2  11       47.55       48.97     16.00 o 
  -9   2  11       17.54       29.38     15.59 o 
  -8   2  11        2.66       13.59     10.52 o 
  -7   2  11      619.55      605.66     26.59 o 
  -6   2  11      124.33      139.35      9.73 o 
  -5   2  11       13.84        0.45      5.98 o 
  -4   2  11        1.82       13.19      4.13 o 
  -3   2  11      357.40      330.45     12.23 o 
  -2   2  11      166.85      148.97      9.95 o 
  -1   2  11      756.16      682.25     19.05 o 
   0   2  11       11.94       11.94      8.29 o 
   1   2  11      193.34      198.73     13.44 o 
   2   2  11      162.76      179.10     14.06 o 
   3   2  11      149.08      140.60     12.00 o 
   4   2  11      109.23      151.41     23.08 o 
   5   2  11      118.62       76.11     34.11 o 
   6   2  11       37.59        7.03     13.78 o 
   7   2  11        5.61       29.20     21.59 o 
   8   2  11      474.49      521.72     64.65 o 
   9   2  11      139.62      135.99     37.19 o 
 -14   3  11     1490.03     1461.39     69.10 o 
 -13   3  11     1322.78     1394.25     60.93 o 
 -12   3  11      446.74      438.09     31.77 o 
 -11   3  11      339.87      301.66     28.55 o 
 -10   3  11     3858.49     3813.28     79.24 o 
  -9   3  11      169.67      170.81     22.24 o 
  -8   3  11     1298.27     1306.49     31.95 o 
  -7   3  11     2216.92     2318.94     37.63 o 
  -6   3  11        1.41        2.72      6.85 o 
  -5   3  11     4001.19     4095.75     43.92 o 
  -4   3  11     1115.31     1206.39     15.89 o 
  -3   3  11      228.41      268.12     11.61 o 
  -2   3  11     5947.53     5958.44     62.22 o 
  -1   3  11        0.86       26.29      7.61 o 
   0   3  11      840.59      826.24     21.18 o 
   1   3  11     7222.18     7271.22     85.34 o 
   2   3  11      272.87      291.70     13.97 o 
   3   3  11       90.17       49.25     11.83 o 
   4   3  11    10157.13    10125.43    194.51 o 
   5   3  11     1738.30     1830.02     53.78 o 
   6   3  11      162.29      135.53     19.39 o 
   7   3  11     5192.33     5312.19    106.32 o 
   8   3  11     3622.52     3645.53    123.67 o 
   9   3  11       79.74       94.68     63.53 o 
 -14   4  11      303.52      284.10     33.64 o 
 -13   4  11      340.21      323.83     25.12 o 
 -12   4  11      233.04      244.60     25.09 o 
 -11   4  11      762.32      776.11     41.98 o 
 -10   4  11       47.02       83.39     18.33 o 
  -9   4  11      778.63      826.74     42.84 o 
  -8   4  11      154.96      130.22     13.69 o 
  -7   4  11     1953.75     1888.62     35.14 o 
  -6   4  11      278.97      277.28     13.83 o 
  -5   4  11       10.46       12.44      6.65 o 
  -4   4  11      866.25      921.52     14.35 o 
  -3   4  11        5.34       11.04      4.06 o 
  -2   4  11       34.85       40.41      7.52 o 
  -1   4  11      254.54      250.10     11.45 o 
   0   4  11        2.04        3.43      8.78 o 
   1   4  11     1517.21     1504.01     25.74 o 
   2   4  11       31.02       27.43      8.29 o 
   3   4  11      674.32      668.13     30.11 o 
   4   4  11      489.00      569.48     44.24 o 
   5   4  11     1048.47     1018.08     35.05 o 
   6   4  11      447.58      424.68     25.76 o 
   7   4  11       70.04       73.17     20.14 o 
   8   4  11     1897.10     1711.94    117.84 o 
   9   4  11       52.96       49.05     29.69 o 
 -14   5  11      783.20      797.34     72.51 o 
 -13   5  11      721.47      743.21     37.84 o 
 -12   5  11      251.10      239.65     35.89 o 
 -11   5  11      390.46      356.92     35.23 o 
 -10   5  11     1817.05     1862.37     55.53 o 
  -9   5  11      317.30      302.40     34.16 o 
  -8   5  11      208.59      189.28     17.18 o 
  -7   5  11     1179.47     1207.03     30.61 o 
  -6   5  11      417.16      400.59     19.56 o 
  -5   5  11     1690.82     1732.39     33.05 o 
  -4   5  11     2322.04     2279.65     24.82 o 
  -3   5  11     1469.24     1521.89     21.49 o 
  -2   5  11     5243.73     5433.47     42.06 o 
  -1   5  11        4.00        4.15      6.41 o 
   0   5  11       97.73       89.78      9.53 o 
   1   5  11     9523.59     9428.38     84.53 o 
   2   5  11     1414.08     1377.21     39.33 o 
   3   5  11      298.69      348.07     25.22 o 
   4   5  11     7232.06     7207.27    176.18 o 
   5   5  11     5502.40     5716.50    112.42 o 
   6   5  11      150.23      136.91     20.99 o 
   7   5  11     1773.89     1762.57     61.93 o 
   8   5  11     3957.74     3890.42    282.56 o 
   9   5  11      199.23      186.26     85.76 o 
 -14   6  11      733.89      708.27     55.68 o 
 -13   6  11      581.56      488.65     35.61 o 
 -12   6  11      287.73      343.87     34.25 o 
 -11   6  11     2090.19     2011.50     75.07 o 
 -10   6  11       21.10        4.58     13.42 o 
  -9   6  11     2907.61     2952.99     97.63 o 
  -8   6  11      523.39      545.72     29.28 o 
  -7   6  11     1798.06     1825.82     37.95 o 
  -6   6  11      300.35      327.83     17.81 o 
  -5   6  11       13.98        8.34      8.73 o 
  -4   6  11      615.40      563.13     15.68 o 
  -3   6  11     1624.84     1677.46     20.40 o 
  -2   6  11     1072.10     1103.81     16.43 o 
  -1   6  11     2020.64     2049.62     25.75 o 
   0   6  11      179.67      190.16     11.69 o 
   1   6  11      645.86      726.85     21.49 o 
   2   6  11     1177.92     1190.47     38.70 o 
   3   6  11     1830.85     1785.73     40.35 o 
   4   6  11       20.30       13.54     15.36 o 
   5   6  11     4442.89     4304.87     71.00 o 
   6   6  11       65.82       71.66     19.76 o 
   7   6  11      485.26      452.90     56.13 o 
   8   6  11     1350.49     1507.39    160.05 o 
   9   6  11       79.37       38.20     69.77 o 
 -14   7  11      472.44      423.24     39.24 o 
 -13   7  11      108.38       74.94     58.73 o 
 -12   7  11       18.40       22.25     20.18 o 
 -11   7  11      868.11      818.43     46.01 o 
 -10   7  11      210.75      163.59     23.49 o 
  -9   7  11      411.45      381.73     24.84 o 
  -8   7  11      239.75      245.26     23.93 o 
  -7   7  11     1252.93     1317.12     40.37 o 
  -6   7  11     2464.18     2524.70     45.50 o 
  -5   7  11     2282.24     2312.35     34.80 o 
  -4   7  11     1735.93     1742.34     30.12 o 
  -3   7  11      135.98      143.44      9.10 o 
  -2   7  11     5418.35     5565.98     50.01 o 
  -1   7  11       92.71       95.42      9.64 o 
   0   7  11      162.94      162.46     10.05 o 
   1   7  11     7935.32     7938.49     73.45 o 
   2   7  11     5976.50     6122.73    108.32 o 
   3   7  11      375.32      368.51     27.98 o 
   4   7  11     1639.98     1631.50     41.35 o 
   5   7  11     4283.34     4344.20     73.60 o 
   6   7  11      217.66      162.12     29.32 o 
   7   7  11      978.31     1070.49     78.92 o 
   8   7  11     2537.47     2677.12    155.38 o 
 -13   8  11      603.68      558.62     76.14 o 
 -12   8  11       33.45       22.37     22.83 o 
 -11   8  11     2345.77     2222.21     82.84 o 
 -10   8  11      339.76      329.14     28.31 o 
  -9   8  11     1575.47     1685.35     51.62 o 
  -8   8  11     2992.93     3001.03     78.22 o 
  -7   8  11        0.53       -5.77     12.73 o 
  -6   8  11     3692.06     3743.82     66.90 o 
  -5   8  11     4209.24     4166.58     54.98 o 
  -4   8  11     2766.54     2657.71     42.08 o 
  -3   8  11     5155.93     5270.12     56.49 o 
  -2   8  11      362.11      423.03     18.49 o 
  -1   8  11     5367.59     5344.83     61.01 o 
   0   8  11      836.70      798.14     22.58 o 
   1   8  11      101.07      134.58     25.93 o 
   2   8  11     6824.92     7048.95    114.74 o 
   3   8  11      181.63      143.50     17.87 o 
   4   8  11      177.98      218.03     25.34 o 
   5   8  11     3292.14     3263.27     88.37 o 
   6   8  11        0.64       17.37     19.62 o 
   7   8  11      624.09      788.65    116.63 o 
   8   8  11     1348.40     1408.53     84.47 o 
 -13   9  11       98.30      113.09     55.02 o 
 -12   9  11      413.71      469.01     73.36 o 
 -11   9  11      461.56      536.68     40.85 o 
 -10   9  11        0.39      -15.13     15.13 o 
  -9   9  11        0.37        7.32     13.66 o 
  -8   9  11      422.30      401.98     48.45 o 
  -7   9  11        0.22        2.42     18.11 o 
  -6   9  11      805.07      851.11     50.90 o 
  -5   9  11        8.57       23.81     11.83 o 
  -4   9  11       17.29        6.84     10.54 o 
  -3   9  11     1911.57     1850.98     40.43 o 
  -2   9  11     2155.03     2262.05     49.20 o 
  -1   9  11        8.88       10.24     11.20 o 
   0   9  11      688.63      694.14     34.40 o 
   1   9  11     2930.37     3059.90     65.08 o 
   2   9  11     3283.14     3247.07     62.58 o 
   3   9  11        9.96       -4.78     20.99 o 
   4   9  11     1618.55     1614.08     56.02 o 
   5   9  11     4135.75     4164.48    102.78 o 
   6   9  11      368.65      337.33     69.49 o 
   7   9  11      185.38      185.49     47.70 o 
   8   9  11     1489.82     1636.90    168.20 o 
 -13  10  11      407.20      403.52     31.93 o 
 -12  10  11       34.48      112.33     42.15 o 
 -11  10  11     1975.73     2094.91    113.82 o 
 -10  10  11      548.91      457.26     35.32 o 
  -9  10  11      482.62      478.75     25.82 o 
  -8  10  11     2479.30     2357.08     80.19 o 
  -7  10  11       30.78       43.13     18.43 o 
  -6  10  11     1672.20     1579.70     51.43 o 
  -5  10  11     6469.02     6233.37    108.53 o 
  -4  10  11      505.71      494.49     27.83 o 
  -3  10  11     6614.66     6677.39     90.37 o 
  -2  10  11     2297.32     2403.32     53.70 o 
  -1  10  11    10645.91    10598.10    143.83 o 
   0  10  11     3689.92     3735.29     71.25 o 
   1  10  11      309.96      270.63     23.66 o 
   2  10  11    10673.28    10817.24    177.11 o 
   3  10  11      145.56      143.82     24.65 o 
   4  10  11     2134.09     2014.17     72.13 o 
   5  10  11     4864.29     5000.52    122.89 o 
   6  10  11      713.36      778.00     82.01 o 
   7  10  11     1237.87     1208.85     94.18 o 
   8  10  11      382.09      330.83    112.22 o 
 -12  11  11      584.73      582.55     76.14 o 
 -11  11  11      619.00      619.90     75.72 o 
 -10  11  11      245.58      177.39     28.28 o 
  -9  11  11       91.37       73.38     17.43 o 
  -8  11  11      264.40      298.57     33.07 o 
  -7  11  11       82.53       66.87     24.57 o 
  -6  11  11       34.02       12.31     18.81 o 
  -5  11  11       46.44       68.65     20.45 o 
  -4  11  11     1859.68     1829.13     47.83 o 
  -3  11  11      527.42      480.73     30.06 o 
  -2  11  11       66.85       61.88     17.01 o 
  -1  11  11     1532.24     1569.70     48.73 o 
   0  11  11     3674.83     3784.59     74.42 o 
   1  11  11      181.19      202.91     23.81 o 
   2  11  11      915.61      977.87     47.14 o 
   3  11  11     2926.72     2921.84     99.98 o 
   4  11  11      173.94      163.93     30.85 o 
   5  11  11      522.02      490.94     45.71 o 
   6  11  11     1539.29     1616.63    189.93 o 
   7  11  11      934.94     1086.21    140.28 o 
 -12  12  11       77.93       56.78     61.90 o 
 -11  12  11     1229.49     1202.40    176.52 o 
 -10  12  11      950.85      963.92     46.02 o 
  -9  12  11      193.28      177.19     24.26 o 
  -8  12  11     3943.74     3817.66     63.09 o 
  -7  12  11       56.95       32.39     20.03 o 
  -6  12  11     1746.16     1669.35     61.45 o 
  -5  12  11     4495.93     4575.66    109.40 o 
  -4  12  11     2105.39     2109.63     73.89 o 
  -3  12  11     2460.75     2434.63     68.62 o 
  -2  12  11      397.86      369.29     30.79 o 
  -1  12  11     5195.41     5137.12     98.32 o 
   0  12  11      960.64      926.05     44.38 o 
   1  12  11       63.23       94.20     25.98 o 
   2  12  11     5246.21     5261.23    118.63 o 
   3  12  11        0.22      -10.40     20.11 o 
   4  12  11      815.63      842.76     75.05 o 
   5  12  11     3035.02     3269.84    116.47 o 
   6  12  11      265.17      302.47    158.83 o 
   7  12  11      971.14     1144.36    189.64 o 
 -11  13  11        1.63       41.95     31.94 o 
 -10  13  11      995.00      916.93     58.67 o 
  -9  13  11      934.93      989.76     51.26 o 
  -8  13  11      398.85      397.69     22.31 o 
  -7  13  11     2596.11     2532.70     81.40 o 
  -6  13  11       84.91       41.61     22.55 o 
  -5  13  11      922.32      765.58     60.53 o 
  -4  13  11     3549.97     3677.10    111.60 o 
  -3  13  11     2866.87     2830.77    122.31 o 
  -2  13  11     1207.41     1296.15     62.19 o 
  -1  13  11      656.61      744.76     52.90 o 
   0  13  11     5361.42     5222.43    115.48 o 
   1  13  11       16.50        5.42     20.66 o 
   2  13  11      403.68      419.24     45.00 o 
   3  13  11     3521.87     3593.46    132.17 o 
   4  13  11       28.65       30.11     27.98 o 
   5  13  11      326.08      306.40     90.96 o 
   6  13  11     2619.06     2677.11    256.50 o 
 -11  14  11      166.30       92.72     43.68 o 
 -10  14  11       93.07       54.22     37.18 o 
  -9  14  11       31.91       45.51     23.31 o 
  -8  14  11      617.77      583.26     33.15 o 
  -7  14  11       19.06       27.28     26.63 o 
  -6  14  11       14.17       22.44     25.35 o 
  -5  14  11     1288.80     1432.37     71.74 o 
  -4  14  11      136.29      189.16     38.33 o 
  -3  14  11      405.67      365.54     52.46 o 
  -2  14  11     1790.50     1769.38    107.97 o 
  -1  14  11     1850.14     1758.37     86.36 o 
   0  14  11      970.87     1068.32     64.75 o 
   1  14  11       64.67       60.29     43.03 o 
   2  14  11     3631.08     3872.20    114.64 o 
   3  14  11        0.74       36.48     28.35 o 
   4  14  11      789.79      699.68     77.14 o 
   5  14  11     1859.16     1955.86    120.59 o 
   6  14  11      656.74      711.47    158.18 o 
 -10  15  11     1029.37      965.53    119.21 o 
  -9  15  11      538.48      525.82     69.65 o 
  -8  15  11       48.90      -19.10     34.39 o 
  -7  15  11     1642.38     1554.49    138.28 o 
  -6  15  11      246.62      186.83     40.25 o 
  -5  15  11      129.18      220.16     44.63 o 
  -4  15  11     3983.12     3959.63    149.81 o 
  -3  15  11      413.44      335.95    100.80 o 
  -2  15  11     1915.42     1826.21    153.79 o 
  -1  15  11     3660.54     3987.97    202.29 o 
   0  15  11     3467.92     3526.79    142.03 o 
   1  15  11     1334.74     1355.14     76.98 o 
   2  15  11      629.31      605.18     55.87 o 
   3  15  11     6765.64     6968.08    577.93 o 
   4  15  11      106.91      100.39     41.27 o 
   5  15  11       93.22      163.84     78.10 o 
  -9  16  11      220.41       85.28     40.43 o 
  -8  16  11      379.14      359.05    132.96 o 
  -7  16  11       12.55       30.41     32.09 o 
  -6  16  11        0.27       55.02     50.43 o 
  -5  16  11      419.67      431.50     64.60 o 
  -4  16  11      244.52      158.81     41.63 o 
  -3  16  11        4.23      -25.72     25.72 o 
  -2  16  11      177.16      136.28     40.48 o 
  -1  16  11      468.04      474.00     60.25 o 
   0  16  11      156.49      132.88     38.37 o 
   1  16  11      103.07      120.38     47.69 o 
   2  16  11      140.54      129.58     46.71 o 
   3  16  11      211.82      210.86    100.87 o 
   4  16  11      184.01      194.86     80.24 o 
  -8  17  11       11.41      -10.62     30.67 o 
  -7  17  11     2408.72     2251.18    183.40 o 
  -6  17  11      437.23      275.09     73.36 o 
  -5  17  11      440.22      320.94     77.94 o 
  -4  17  11     4529.72     4795.80    243.00 o 
  -3  17  11      654.97      714.03    158.18 o 
  -2  17  11     2103.70     2161.10    139.43 o 
  -1  17  11     1242.85     1317.75    116.67 o 
   0  17  11     4090.64     4174.38    522.68 o 
   1  17  11      291.94      299.95     64.19 o 
   2  17  11      286.55      232.19     71.07 o 
   3  17  11     2654.16     2859.96    162.52 o 
  -7  18  11       16.33       55.02     55.02 o 
  -6  18  11      621.71      591.45    105.45 o 
  -5  18  11       19.00       -4.58     36.68 o 
  -4  18  11       28.83      128.38     55.02 o 
  -3  18  11      872.86      836.73    304.90 o 
  -2  18  11      694.28      612.63     91.00 o 
  -1  18  11      219.15      184.00     59.35 o 
   0  18  11       83.24       86.37    107.75 o 
   1  18  11      744.78      701.70    153.59 o 
   2  18  11      185.05      221.07     80.24 o 
  -6  19  11      179.32      224.66     82.53 o 
  -5  19  11        7.44        9.17     55.02 o 
  -4  19  11     2082.24     2191.58    187.98 o 
  -3  19  11        6.48       -9.17     45.85 o 
  -2  19  11      226.90      243.90    121.50 o 
  -1  19  11     2219.21     2243.54    259.05 o 
   0  19  11     1177.06     1180.21    122.61 o 
   1  19  11      560.86      538.39    153.59 o 
 -14   0  12     1166.52     1288.36    151.30 o 
 -13   0  12       87.72       96.28     55.02 o 
 -12   0  12     1223.33     1228.15     57.09 o 
 -11   0  12     3070.57     3041.28    133.81 o 
 -10   0  12     2323.07     2152.28    130.67 o 
  -9   0  12     4465.86     4404.74    148.18 o 
  -8   0  12      130.16       77.91     26.21 o 
  -7   0  12     1829.69     1803.80     58.26 o 
  -6   0  12    17009.35    17610.66    212.13 o 
  -5   0  12     3817.13     3976.56     72.28 o 
  -4   0  12     1961.72     2002.16     35.87 o 
  -3   0  12     9259.70     9850.60    127.62 o 
  -2   0  12    28491.22    28334.10    649.62 o 
  -1   0  12     2804.41     2771.45     93.24 o 
   0   0  12       11.99      -13.07     22.89 o 
   1   0  12    27613.65    27510.65    415.52 o 
   2   0  12      801.74      936.59     48.98 o 
   3   0  12     3702.26     3477.95    151.55 o 
   4   0  12     3021.47     2685.82    139.24 o 
   5   0  12     2589.50     2165.81    133.73 o 
   6   0  12       39.36      -12.48     46.33 o 
   7   0  12      479.26      500.78     87.29 o 
   8   0  12      171.55       -9.17    132.96 o 
   9   0  12       69.56      -73.36    119.21 o 
 -14   1  12      197.46       42.98     93.99 o 
 -13   1  12      774.68      704.35     75.72 o 
 -12   1  12      238.09      161.78     25.54 o 
 -11   1  12      966.48      880.99     73.46 o 
 -10   1  12      321.43      252.97     39.04 o 
  -9   1  12     1611.13     1553.72     63.82 o 
  -8   1  12      149.28      157.02     22.39 o 
  -7   1  12     2534.91     2433.56     48.38 o 
  -6   1  12      417.32      373.20     18.37 o 
  -5   1  12     3616.65     3656.85     39.30 o 
  -4   1  12      557.02      599.84     13.03 o 
  -3   1  12     4606.28     4509.36     51.09 o 
  -2   1  12     1149.74     1117.43     55.84 o 
  -1   1  12     4161.68     3991.06     78.92 o 
   0   1  12     2475.11     2404.28     64.17 o 
   1   1  12     2033.70     2035.29     46.89 o 
   2   1  12     3314.11     3271.70     52.76 o 
   3   1  12     1798.77     1785.79     53.07 o 
   4   1  12     2811.21     2665.83    129.52 o 
   5   1  12      568.51      595.85     57.71 o 
   6   1  12      811.12      828.80     69.74 o 
   7   1  12      655.84      642.29     69.86 o 
   8   1  12      455.54      377.64     72.60 o 
   9   1  12      355.19      291.89    105.44 o 
 -14   2  12      225.33      240.69     51.57 o 
 -13   2  12        8.98       -9.17     27.41 o 
 -12   2  12    11564.08    11634.16    209.76 o 
 -11   2  12      902.44      989.32     66.84 o 
 -10   2  12     1201.77     1223.39     68.82 o 
  -9   2  12     7229.16     7017.67    146.77 o 
  -8   2  12    13143.53    13522.90    170.03 o 
  -7   2  12        3.09      -10.57     10.57 o 
  -6   2  12      316.15      296.71     19.02 o 
  -5   2  12    13971.71    14045.15    103.02 o 
  -4   2  12     5550.37     5575.60     45.36 o 
  -3   2  12     1302.54     1361.51     26.08 o 
  -2   2  12     1430.77     1448.07     27.17 o 
  -1   2  12     1573.59     1664.89     50.09 o 
   0   2  12    10448.86    10334.77    111.10 o 
   1   2  12     5334.55     5246.93     77.39 o 
   2   2  12     5113.52     4961.67     83.28 o 
   3   2  12     1495.33     1626.61     40.56 o 
   4   2  12    18856.59    17891.52    240.34 o 
   5   2  12      591.51      601.53     71.43 o 
   6   2  12     3613.51     3599.10     92.93 o 
   7   2  12     5129.49     4959.62    157.84 o 
   8   2  12     1238.02     1300.25    112.23 o 
 -14   3  12      947.32     1055.02    100.50 o 
 -13   3  12     1695.27     1725.91    115.06 o 
 -12   3  12       96.21       72.24     22.99 o 
 -11   3  12     3661.10     3670.70    106.36 o 
 -10   3  12       35.12       -9.04     18.98 o 
  -9   3  12     4422.36     4684.30    111.45 o 
  -8   3  12      694.98      765.58     37.79 o 
  -7   3  12     6653.97     6693.77     88.31 o 
  -6   3  12     1526.56     1630.91     31.90 o 
  -5   3  12     4325.20     4376.08     44.19 o 
  -4   3  12     2234.30     2210.24     23.66 o 
  -3   3  12     2985.09     2958.31     59.02 o 
  -2   3  12     1101.11     1104.61     21.88 o 
  -1   3  12     1531.12     1580.23     37.09 o 
   0   3  12      687.82      737.75     23.49 o 
   1   3  12     3729.47     3644.28     54.96 o 
   2   3  12      147.44      206.89     14.19 o 
   3   3  12     5987.30     5913.64     87.60 o 
   4   3  12      650.15      647.73     50.58 o 
   5   3  12     6546.12     6257.08    131.53 o 
   6   3  12     2646.35     2649.90     72.62 o 
   7   3  12     1333.02     1296.54     70.93 o 
   8   3  12     1752.53     1714.12    187.10 o 
 -14   4  12      912.90      784.02     87.53 o 
 -13   4  12      231.11      209.93     61.90 o 
 -12   4  12      944.61      862.89     45.80 o 
 -11   4  12      850.34      812.80     58.17 o 
 -10   4  12     3227.39     3180.15     95.08 o 
  -9   4  12     4398.34     4336.74    194.73 o 
  -8   4  12       87.68       80.27     18.73 o 
  -7   4  12     1723.54     1545.69     49.50 o 
  -6   4  12    22080.66    22305.93    186.46 o 
  -5   4  12     1838.09     1920.28     31.03 o 
  -4   4  12     2302.04     2385.43     26.34 o 
  -3   4  12     9510.65     9772.82     93.38 o 
  -2   4  12    30145.04    30125.53    211.60 o 
  -1   4  12     3051.07     3006.04     42.92 o 
   0   4  12       37.03       30.16      9.02 o 
   1   4  12    26322.47    26097.55    203.31 o 
   2   4  12     2032.02     1968.48     42.72 o 
   3   4  12     2167.36     2168.44     58.52 o 
   4   4  12      593.85      545.21     43.67 o 
   5   4  12     2731.58     2800.63     88.36 o 
   6   4  12      149.26       80.42     24.65 o 
   7   4  12        0.72       15.25     31.59 o 
   8   4  12       47.58       69.04     99.48 o 
 -14   5  12     1344.71     1327.34    111.81 o 
 -13   5  12       65.63       42.26     37.18 o 
 -12   5  12      511.71      546.82     37.22 o 
 -11   5  12       42.62       58.54     14.91 o 
 -10   5  12      318.64      314.54     36.75 o 
  -9   5  12      536.09      500.44     43.42 o 
  -8   5  12      126.49      141.33     22.07 o 
  -7   5  12     1382.00     1414.58     40.35 o 
  -6   5  12      103.81      128.28     16.40 o 
  -5   5  12     6609.61     6787.60     63.82 o 
  -4   5  12       75.69       89.57      7.79 o 
  -3   5  12     8381.07     8280.71     62.77 o 
  -2   5  12     4750.26     4865.68     52.22 o 
  -1   5  12     6657.20     6457.01     67.17 o 
   0   5  12     8027.05     8020.03     73.92 o 
   1   5  12      890.84      855.52     26.09 o 
   2   5  12     9428.18     9138.86    171.67 o 
   3   5  12       36.01       41.44     24.29 o 
   4   5  12     3417.42     3405.08    138.75 o 
   5   5  12       64.99       61.23     20.32 o 
   6   5  12       66.44       69.72     29.43 o 
   7   5  12       44.67       56.58     71.78 o 
   8   5  12        5.56      -36.74     71.16 o 
 -13   6  12     1769.79     1672.58    116.71 o 
 -12   6  12     5946.83     6067.56    440.15 o 
 -11   6  12       18.31        3.60     14.55 o 
 -10   6  12       11.16       10.21     18.86 o 
  -9   6  12     9044.06     8696.28    164.77 o 
  -8   6  12     4776.12     4749.38    109.09 o 
  -7   6  12       15.79       -1.34     12.05 o 
  -6   6  12     2348.05     2260.69     48.00 o 
  -5   6  12     8790.06     8668.73     96.55 o 
  -4   6  12     3738.38     3707.09     40.57 o 
  -3   6  12      954.44     1018.95     19.28 o 
  -2   6  12     1273.05     1289.74     24.23 o 
  -1   6  12     1085.11     1150.08     26.03 o 
   0   6  12     9717.24     9656.79    100.33 o 
   1   6  12     2667.64     2501.43     51.30 o 
   2   6  12     1833.94     1774.79     53.72 o 
   3   6  12     2118.35     2073.27    111.06 o 
   4   6  12     7347.69     7340.07    143.04 o 
   5   6  12      494.32      468.83     35.90 o 
   6   6  12     1726.86     1614.81     88.88 o 
   7   6  12     1803.74     1793.63    175.03 o 
   8   6  12     1653.55     2054.98    191.39 o 
 -13   7  12     2410.93     2476.31    144.42 o 
 -12   7  12       49.33      100.13     40.43 o 
 -11   7  12     6996.77     6908.43    119.12 o 
 -10   7  12      715.25      627.36     50.95 o 
  -9   7  12     2271.45     2283.32     80.60 o 
  -8   7  12     3711.92     3716.71     97.30 o 
  -7   7  12     2362.83     2334.10     53.05 o 
  -6   7  12     2798.31     2943.99     57.31 o 
  -5   7  12      178.44      207.57     17.60 o 
  -4   7  12     2141.54     2151.35     47.31 o 
  -3   7  12       93.96      111.95      9.85 o 
  -2   7  12      244.33      276.47     14.45 o 
  -1   7  12      446.51      484.80     23.01 o 
   0   7  12     1365.93     1304.17     31.54 o 
   1   7  12     5674.25     5664.94    129.84 o 
   2   7  12     1031.43      971.38     64.58 o 
   3   7  12    12408.82    11812.23    219.82 o 
   4   7  12      506.91      520.22     68.35 o 
   5   7  12     5519.56     5441.63    117.69 o 
   6   7  12     3143.12     3295.75    128.91 o 
   7   7  12     3124.21     3153.54    263.89 o 
   8   7  12     3960.78     4013.74    335.63 o 
 -13   8  12     2064.76     2121.81    132.92 o 
 -12   8  12        0.45      -24.15     24.15 o 
 -11   8  12      144.98      108.73     19.95 o 
 -10   8  12     6126.18     6089.38    143.52 o 
  -9   8  12     4560.62     4432.87    161.26 o 
  -8   8  12     1164.18     1216.08     61.82 o 
  -7   8  12     2117.67     2048.22    107.16 o 
  -6   8  12    19189.38    19525.46    199.03 o 
  -5   8  12      774.50      782.84     34.17 o 
  -4   8  12     2303.32     2215.34     58.75 o 
  -3   8  12     8329.98     8410.68     90.39 o 
  -2   8  12    14775.88    14868.84    158.31 o 
  -1   8  12      594.04      624.62     36.84 o 
   0   8  12      336.97      360.21     26.27 o 
   1   8  12     8938.01     8565.13    158.01 o 
   2   8  12     3016.34     3026.80     76.50 o 
   3   8  12      212.99      228.77     38.20 o 
   4   8  12      217.32      173.81     25.57 o 
   5   8  12     2450.33     2498.03     74.40 o 
   6   8  12      500.14      560.34     72.73 o 
   7   8  12      409.32      317.27     92.87 o 
 -13   9  12        6.65      -26.06     34.39 o 
 -12   9  12      343.31      225.00     53.98 o 
 -11   9  12      244.42      164.71     45.04 o 
 -10   9  12      562.12      513.84     49.64 o 
  -9   9  12     1457.28     1426.18     71.53 o 
  -8   9  12     3357.80     3480.49     97.58 o 
  -7   9  12     5928.18     5894.06    112.61 o 
  -6   9  12      104.80      133.25     20.36 o 
  -5   9  12    18473.06    18850.83    194.99 o 
  -4   9  12       55.71       70.66     15.69 o 
  -3   9  12    14944.04    14988.47    148.06 o 
  -2   9  12     8382.49     8597.22    126.51 o 
  -1   9  12     8703.24     8717.99    122.86 o 
   0   9  12    14566.14    14598.22    184.64 o 
   1   9  12      195.79      237.65     22.67 o 
   2   9  12     8821.27     8815.53    137.91 o 
   3   9  12      362.83      317.46     23.47 o 
   4   9  12     2250.96     2454.07    100.64 o 
   5   9  12      186.61      185.26     27.42 o 
   6   9  12       32.30      -34.51     64.38 o 
   7   9  12      103.18       65.60     38.13 o 
 -12  10  12     1780.08     1694.37    119.95 o 
 -11  10  12      105.31       78.54     48.14 o 
 -10  10  12      165.68      120.27     31.69 o 
  -9  10  12     3709.29     3556.13    132.35 o 
  -8  10  12     4070.87     4095.51    110.29 o 
  -7  10  12      374.04      360.73     34.58 o 
  -6  10  12       87.88       55.41     18.99 o 
  -5  10  12     3398.28     3427.31     77.56 o 
  -4  10  12     6436.94     6460.96    107.75 o 
  -3  10  12      402.01      373.85     27.30 o 
  -2  10  12      161.83      142.97     18.97 o 
  -1  10  12     3748.36     3902.31     85.00 o 
   0  10  12     5386.92     5300.55    100.76 o 
   1  10  12      145.60      152.52     19.33 o 
   2  10  12      123.48      123.56     19.70 o 
   3  10  12     3170.98     3016.82     83.07 o 
   4  10  12     1209.30     1267.89     58.45 o 
   5  10  12      242.83      284.58     68.92 o 
   6  10  12      170.91      167.47     37.23 o 
   7  10  12      612.40      849.39    165.06 o 
 -12  11  12     1339.90     1378.86    113.47 o 
 -11  11  12     3820.80     3916.24    163.70 o 
 -10  11  12     1827.05     1872.64    115.06 o 
  -9  11  12      761.47      732.31     57.57 o 
  -8  11  12     7299.64     7448.35    157.81 o 
  -7  11  12       72.53       64.86     24.43 o 
  -6  11  12     2833.55     2715.06    125.71 o 
  -5  11  12     1601.97     1516.77     54.86 o 
  -4  11  12     1414.02     1466.32     61.01 o 
  -3  11  12      205.90      193.74     24.51 o 
  -2  11  12      396.03      389.03     29.45 o 
  -1  11  12       73.52       82.92     17.93 o 
   0  11  12     1126.67     1060.49     41.84 o 
   1  11  12     3774.08     3846.95     88.75 o 
   2  11  12      496.60      603.83     70.19 o 
   3  11  12     4606.84     4608.39    146.61 o 
   4  11  12      165.31      118.84     52.69 o 
   5  11  12     3549.74     3282.81    209.26 o 
   6  11  12     2041.51     2103.49    115.81 o 
 -11  12  12     1579.52     1589.81    116.58 o 
 -10  12  12     4859.67     4910.12    179.91 o 
  -9  12  12       38.02       27.34     30.22 o 
  -8  12  12       12.19        5.66     23.22 o 
  -7  12  12     4683.00     4603.75    106.54 o 
  -6  12  12     3448.94     3443.24     85.53 o 
  -5  12  12       23.37       23.55     24.01 o 
  -4  12  12      472.82      445.55     45.87 o 
  -3  12  12     3292.19     3162.16    128.38 o 
  -2  12  12     3316.55     3492.62    103.20 o 
  -1  12  12      343.15      367.01     35.81 o 
   0  12  12      196.04      189.26     30.22 o 
   1  12  12      280.61      231.47     41.96 o 
   2  12  12     5634.17     5582.46    129.22 o 
   3  12  12        5.22      -10.18     45.49 o 
   4  12  12     1144.18      947.45     88.08 o 
   5  12  12     1608.74     1755.30    100.67 o 
   6  12  12     1445.11     1332.42    245.29 o 
 -11  13  12        0.99      -10.32     34.39 o 
 -10  13  12      130.66      160.95     59.60 o 
  -9  13  12     1387.91     1273.24     97.26 o 
  -8  13  12     1631.25     1555.73     78.61 o 
  -7  13  12     2788.77     2709.83     85.73 o 
  -6  13  12        0.33        6.74     22.23 o 
  -5  13  12     9512.44     9144.80    177.18 o 
  -4  13  12      229.86      257.59     53.60 o 
  -3  13  12     6397.15     6302.09    151.76 o 
  -2  13  12     4180.93     3999.25    131.81 o 
  -1  13  12     5737.24     5532.75    145.98 o 
   0  13  12     4183.52     4118.23    140.20 o 
   1  13  12      964.65     1081.27     75.57 o 
   2  13  12     3361.87     3601.35    106.40 o 
   3  13  12      251.91      230.91     80.36 o 
   4  13  12     1698.23     1838.39    113.51 o 
   5  13  12        1.72      -16.07     30.06 o 
 -10  14  12      362.69      241.89     52.83 o 
  -9  14  12        1.36      -26.29     26.29 o 
  -8  14  12     4371.89     4445.43    166.94 o 
  -7  14  12     2404.45     2442.02    103.18 o 
  -6  14  12     1891.70     1981.37    118.36 o 
  -5  14  12      907.93      857.59     83.26 o 
  -4  14  12    14251.27    13871.50    294.23 o 
  -3  14  12       54.74       76.99     35.14 o 
  -2  14  12     2473.29     2348.99    148.77 o 
  -1  14  12     8266.26     8396.74    191.11 o 
   0  14  12     4144.23     4031.91    140.94 o 
   1  14  12     2123.58     2113.48     94.61 o 
   2  14  12        0.04      -21.10     21.10 o 
   3  14  12     3201.89     3658.59    369.55 o 
   4  14  12       65.63       10.20     55.36 o 
   5  14  12      292.53      447.89    240.71 o 
 -10  15  12       79.55       83.52     37.18 o 
  -9  15  12      276.03      236.19     51.87 o 
  -8  15  12     1782.02     1731.15    132.96 o 
  -7  15  12     1168.37     1270.13     90.79 o 
  -6  15  12      390.20      283.87     45.14 o 
  -5  15  12        3.29      -15.66     28.56 o 
  -4  15  12      806.93      921.65     80.68 o 
  -3  15  12      662.19      676.81     68.55 o 
  -2  15  12        8.86       10.00     51.68 o 
  -1  15  12      408.76      455.52     68.78 o 
   0  15  12      333.55      416.05     80.58 o 
   1  15  12      786.01      785.97     81.04 o 
   2  15  12        8.40      -15.61     29.66 o 
   3  15  12     1125.99     1344.61     98.07 o 
   4  15  12       91.07      183.32     97.10 o 
  -9  16  12      418.85      372.85     64.60 o 
  -8  16  12        0.29       36.68     33.93 o 
  -7  16  12     6393.39     6580.25    212.33 o 
  -6  16  12      231.61      275.09     73.36 o 
  -5  16  12      132.98      169.43     54.97 o 
  -4  16  12     2240.14     2271.54    158.18 o 
  -3  16  12      751.21      878.61    307.19 o 
  -2  16  12      317.13      190.39     51.71 o 
  -1  16  12     1138.57     1055.02    102.52 o 
   0  16  12       32.64       62.75     38.99 o 
   1  16  12       39.72        5.80     31.07 o 
   2  16  12     2497.23     2555.29    350.74 o 
   3  16  12      145.58       27.51    132.96 o 
  -8  17  12        8.39       71.45     38.50 o 
  -7  17  12      120.19      156.84     46.93 o 
  -6  17  12      434.78      545.60    100.87 o 
  -5  17  12     1215.96     1292.94    142.13 o 
  -4  17  12       50.22       48.91     57.31 o 
  -3  17  12      400.34      357.34     75.26 o 
  -2  17  12      633.43      799.09     97.09 o 
  -1  17  12     1443.97     1482.26    122.61 o 
   0  17  12      183.98      117.61     59.60 o 
   1  17  12     1076.79     1135.18    174.23 o 
   2  17  12      442.15      411.16     72.25 o 
  -6  18  12     1262.67     1219.58    146.72 o 
  -5  18  12      227.11      197.15     68.77 o 
  -4  18  12     7344.80     6689.04    263.63 o 
  -3  18  12       67.77      135.11     93.99 o 
  -2  18  12     1875.48     1717.73    135.73 o 
  -1  18  12     3126.45     3017.93    170.04 o 
   0  18  12     2222.82     2293.19    145.42 o 
   1  18  12     1110.38     1129.84    113.97 o 
  -3  19  12     2138.66     2034.84    247.58 o 
 -14   1  13      137.64       98.96     52.73 o 
 -13   1  13       95.72        2.87     25.33 o 
 -12   1  13     2631.60     2829.80    194.86 o 
 -11   1  13      248.11      182.90     31.85 o 
 -10   1  13        0.28       -1.19     22.50 o 
  -9   1  13     6709.05     6813.06    141.62 o 
  -8   1  13     2105.16     2071.03     55.21 o 
  -7   1  13     4608.92     4683.59     78.88 o 
  -6   1  13     7684.71     7656.53    118.20 o 
  -5   1  13      287.47      292.93     19.32 o 
  -4   1  13    11151.98    11142.66    103.44 o 
  -3   1  13      993.44     1089.11     21.70 o 
  -2   1  13      647.28      599.39     24.48 o 
  -1   1  13    22367.26    22426.35    249.86 o 
   0   1  13      866.01      842.17     44.38 o 
   1   1  13     4289.42     4198.60    110.69 o 
   2   1  13    16078.28    15574.46    229.72 o 
   3   1  13     5992.29     5806.00    117.57 o 
   4   1  13     2700.53     2627.01    184.52 o 
   5   1  13     3681.58     3717.27    159.43 o 
   6   1  13     7247.04     7305.29    184.94 o 
   7   1  13       72.93      -10.98     46.20 o 
   8   1  13      144.56       17.34     85.74 o 
 -14   2  13       77.06       36.68     35.22 o 
 -13   2  13      101.84      119.02     38.50 o 
 -12   2  13        0.13       66.71     31.94 o 
 -11   2  13      146.08      175.29     31.69 o 
 -10   2  13      509.64      505.80     42.29 o 
  -9   2  13        1.79        7.75     19.85 o 
  -8   2  13      949.45      956.69     40.26 o 
  -7   2  13     1418.00     1441.66     42.28 o 
  -6   2  13      365.65      378.59     21.95 o 
  -5   2  13      106.91      134.58     15.85 o 
  -4   2  13        8.90       -6.68      9.92 o 
  -3   2  13     1324.28     1386.46     25.79 o 
  -2   2  13      341.67      380.61     20.72 o 
  -1   2  13      302.83      357.14     29.92 o 
   0   2  13     2181.29     2161.98     63.36 o 
   1   2  13      179.51      134.83     24.64 o 
   2   2  13      989.75     1013.91     44.98 o 
   3   2  13     1671.18     1643.60     61.31 o 
   4   2  13       14.66      -11.90     22.77 o 
   5   2  13     1052.58     1073.50     59.20 o 
   6   2  13       99.59      141.95     34.22 o 
   7   2  13      490.23      386.00     74.13 o 
   8   2  13      109.39      132.29     89.61 o 
 -14   3  13       48.23       -2.29     61.90 o 
 -13   3  13       86.56       13.75     22.89 o 
 -12   3  13      973.56      994.94     87.53 o 
 -11   3  13       89.25       59.46     25.67 o 
 -10   3  13       21.78       15.51     18.59 o 
  -9   3  13     2614.54     2656.22     80.49 o 
  -8   3  13     1425.31     1424.17     47.12 o 
  -7   3  13     1956.82     2045.64     50.76 o 
  -6   3  13     4496.74     4526.34     69.73 o 
  -5   3  13      517.31      558.79     21.49 o 
  -4   3  13     7660.55     7691.98     82.24 o 
  -3   3  13     1890.65     1822.85     31.79 o 
  -2   3  13       93.30       82.19     13.86 o 
  -1   3  13    15690.83    15459.14    157.34 o 
   0   3  13      527.98      516.28     26.08 o 
   1   3  13     2363.90     2256.40     56.48 o 
   2   3  13     9147.74     9134.93    151.45 o 
   3   3  13     6197.85     6162.60    121.93 o 
   4   3  13      676.94      719.73     50.58 o 
   5   3  13     2995.72     3064.98     93.49 o 
   6   3  13     4142.87     4066.27    113.38 o 
   7   3  13        1.80      -68.06     68.06 o 
   8   3  13      565.28      543.20    135.60 o 
 -13   4  13      236.76      237.37     48.31 o 
 -12   4  13       32.51       -6.88     25.94 o 
 -11   4  13      297.79      333.38     50.29 o 
 -10   4  13     1033.96      978.86     57.89 o 
  -9   4  13      112.83       84.54     26.47 o 
  -8   4  13     1470.96     1474.48     58.42 o 
  -7   4  13     2663.94     2665.52     59.66 o 
  -6   4  13      434.45      454.68     25.14 o 
  -5   4  13     1529.59     1576.08     36.86 o 
  -4   4  13      731.16      823.61     24.87 o 
  -3   4  13     4023.70     3941.79     49.96 o 
  -2   4  13     3200.13     3233.47     40.88 o 
  -1   4  13      675.48      689.66     23.67 o 
   0   4  13     9386.58     9313.15    126.48 o 
   1   4  13      445.04      427.85     31.94 o 
   2   4  13     4072.13     3979.93     93.67 o 
   3   4  13     4724.50     4399.82    116.97 o 
   4   4  13      537.35      522.86     44.16 o 
   5   4  13     1732.95     1856.05     75.98 o 
   6   4  13      132.10       56.92     42.53 o 
   7   4  13      918.26     1007.06    144.59 o 
 -13   5  13      469.74      509.58     68.08 o 
 -12   5  13      362.43      298.40     53.42 o 
 -11   5  13       68.29       43.32     23.25 o 
 -10   5  13        0.24        3.94     19.26 o 
  -9   5  13      447.60      445.97     57.57 o 
  -8   5  13      357.48      320.55     48.97 o 
  -7   5  13      850.36      880.80     38.05 o 
  -6   5  13     1629.80     1637.44     38.78 o 
  -5   5  13        1.40        4.84      9.46 o 
  -4   5  13     5006.02     4997.71     61.04 o 
  -3   5  13      345.04      333.87     18.61 o 
  -2   5  13      479.26      504.45     18.09 o 
  -1   5  13     3249.10     3098.10     45.06 o 
   0   5  13      458.74      501.69     26.06 o 
   1   5  13       20.06       22.21     19.48 o 
   2   5  13     3665.71     3614.65     91.16 o 
   3   5  13     1728.92     1780.17     68.50 o 
   4   5  13      104.49        1.71     39.60 o 
   5   5  13     3854.05     3753.11    141.48 o 
   6   5  13     2077.62     1990.83    112.74 o 
   7   5  13       21.79      -37.09     70.56 o 
 -13   6  13      639.02      658.64     79.38 o 
 -12   6  13       30.58       27.00     45.85 o 
 -11   6  13      294.52      275.27     37.95 o 
 -10   6  13     1145.26     1102.08     63.82 o 
  -9   6  13      219.51      275.07     34.07 o 
  -8   6  13     2054.97     2139.58     78.09 o 
  -7   6  13     3708.52     3818.17     76.36 o 
  -6   6  13      993.77     1009.28     34.28 o 
  -5   6  13     5222.47     5407.00     70.45 o 
  -4   6  13      764.92      717.17     27.43 o 
  -3   6  13     4557.01     4658.74     65.00 o 
  -2   6  13     2972.91     2979.21     60.53 o 
  -1   6  13      429.83      458.08     45.79 o 
   0   6  13    11806.31    11821.12    144.28 o 
   1   6  13      224.19      169.37     36.83 o 
   2   6  13     2229.34     2207.07     88.58 o 
   3   6  13     3915.69     4060.08    147.88 o 
   4   6  13      278.32      278.70     43.92 o 
   5   6  13     1195.10     1353.62     98.93 o 
   6   6  13      966.60     1080.86    141.17 o 
   7   6  13      508.34      598.56    114.40 o 
 -13   7  13      410.41      472.25     67.85 o 
 -12   7  13      166.74      116.22     37.18 o 
 -11   7  13        9.84      -16.33     38.97 o 
 -10   7  13        0.18       22.81     22.33 o 
  -9   7  13       41.86       54.63     21.16 o 
  -8   7  13      182.56      213.96     28.83 o 
  -7   7  13      408.23      420.75     42.71 o 
  -6   7  13       50.37       30.76     15.07 o 
  -5   7  13       72.34       55.52     20.51 o 
  -4   7  13      448.01      469.88     25.56 o 
  -3   7  13       51.28       67.12     12.31 o 
  -2   7  13     2457.93     2607.16     58.65 o 
  -1   7  13      461.38      490.35     37.57 o 
   0   7  13       61.81       84.38     26.31 o 
   1   7  13     2365.12     2261.43     89.87 o 
   2   7  13     2385.95     2353.74     95.15 o 
   3   7  13      652.02      633.63     64.74 o 
   4   7  13      597.09      635.17     60.31 o 
   5   7  13     2985.55     3230.21    118.79 o 
   6   7  13     1101.49      916.84    134.00 o 
   7   7  13       29.50      -38.01     65.22 o 
 -13   8  13      713.82      667.17     76.14 o 
 -12   8  13       64.57       66.81     45.85 o 
 -11   8  13      304.41      268.39     49.55 o 
 -10   8  13     1021.02      975.02     62.63 o 
  -9   8  13       11.88       13.25     17.79 o 
  -8   8  13     1628.36     1616.34     69.44 o 
  -7   8  13     1121.73     1064.19     58.24 o 
  -6   8  13     1320.59     1215.79     40.24 o 
  -5   8  13     2899.80     2847.34     57.98 o 
  -4   8  13      949.74      936.95     32.06 o 
  -3   8  13     2048.96     2121.60     47.31 o 
  -2   8  13     2557.35     2602.23     60.88 o 
  -1   8  13      803.60      829.46     36.92 o 
   0   8  13     5909.07     5758.91    134.89 o 
   1   8  13     1153.30     1097.65     63.17 o 
   2   8  13      352.59      298.17     48.04 o 
   3   8  13     5222.30     5400.35    137.28 o 
   4   8  13       29.36        8.52     30.93 o 
   5   8  13      890.02     1024.68     86.58 o 
   6   8  13     2081.61     1946.04    182.30 o 
   7   8  13      288.07      212.43     90.00 o 
 -12   9  13       51.94      -27.41     27.41 o 
 -11   9  13        5.28      -22.01     41.26 o 
 -10   9  13       18.49       36.23     27.27 o 
  -9   9  13        0.28        7.93     20.73 o 
  -8   9  13      118.76      113.12     26.34 o 
  -7   9  13      202.12      198.09     28.17 o 
  -6   9  13       16.64       -6.85     15.11 o 
  -5   9  13      100.79      104.05     16.45 o 
  -4   9  13      356.28      360.89     24.55 o 
  -3   9  13     1581.37     1651.65     43.84 o 
  -2   9  13     1153.68     1140.80     43.18 o 
  -1   9  13       25.14       36.88     14.72 o 
   0   9  13      906.74      976.85     64.40 o 
   1   9  13     4827.54     4614.01    132.38 o 
   2   9  13      228.66      256.46     37.98 o 
   3   9  13      135.80      176.83     42.17 o 
   4   9  13     2233.55     2237.50    104.70 o 
   5   9  13     1751.19     1841.09    172.62 o 
   6   9  13      202.45      129.93     82.28 o 
 -12  10  13      487.53      464.89     77.94 o 
 -11  10  13      197.12      178.02     42.96 o 
 -10  10  13     1234.10     1208.86     94.02 o 
  -9  10  13        1.43       -8.20     20.98 o 
  -8  10  13     1263.63     1228.96     64.63 o 
  -7  10  13     1272.56     1186.59     60.65 o 
  -6  10  13     2026.11     2072.28     61.48 o 
  -5  10  13     2025.09     1953.83     63.27 o 
  -4  10  13      188.80      172.94     20.60 o 
  -3  10  13     1836.94     1866.65     51.78 o 
  -2  10  13      382.03      359.91     26.76 o 
  -1  10  13      983.76     1023.72     39.80 o 
   0  10  13     1500.95     1555.96     55.65 o 
   1  10  13      158.07      130.69     23.71 o 
   2  10  13      136.22      122.73     26.59 o 
   3  10  13     1909.50     1770.40     94.48 o 
   4  10  13      310.24      330.88     61.23 o 
   5  10  13       73.96        6.98     73.53 o 
   6  10  13     2593.02     2755.89    208.17 o 
 -11  11  13      279.03      185.69     45.39 o 
 -10  11  13       15.61        4.85     26.29 o 
  -9  11  13      143.05       77.94     32.42 o 
  -8  11  13       22.98       18.54     21.32 o 
  -7  11  13      210.85      139.34     29.04 o 
  -6  11  13      751.35      757.13     43.81 o 
  -5  11  13     1217.44     1119.78     49.71 o 
  -4  11  13        1.22        2.78     19.89 o 
  -3  11  13      383.66      387.95     46.59 o 
  -2  11  13     1273.68     1316.81     54.37 o 
  -1  11  13      180.33      204.93     25.50 o 
   0  11  13     1208.56     1234.55     48.94 o 
   1  11  13     1885.51     1920.63     59.11 o 
   2  11  13      301.44      342.94     34.36 o 
   3  11  13      927.11      855.70     71.53 o 
   4  11  13     1483.68     1555.51    158.69 o 
   5  11  13      136.41      218.39     92.57 o 
 -11  12  13       87.04       99.95     40.43 o 
 -10  12  13      395.55      417.73     87.11 o 
  -9  12  13       61.37       38.86     50.43 o 
  -8  12  13      205.80       54.36     33.93 o 
  -7  12  13      637.54      536.28     47.77 o 
  -6  12  13      440.42      401.69     35.19 o 
  -5  12  13      246.66      174.37     24.39 o 
  -4  12  13      909.67      991.79     57.17 o 
  -3  12  13     1272.85     1275.02     66.66 o 
  -2  12  13      783.37      847.00     62.20 o 
  -1  12  13      983.77     1116.33     60.90 o 
   0  12  13     1617.87     1669.26     75.76 o 
   1  12  13      234.58      263.73     33.53 o 
   2  12  13        9.55      -17.34     19.02 o 
   3  12  13     1379.10     1277.50    143.71 o 
   4  12  13        1.79       41.26     87.53 o 
   5  12  13       65.01      203.48    114.24 o 
 -10  13  13       22.87       52.73     35.66 o 
  -9  13  13      111.32       22.92     29.18 o 
  -8  13  13       30.61       21.24     68.77 o 
  -7  13  13       29.74        8.60     23.64 o 
  -6  13  13      409.52      445.17     41.78 o 
  -5  13  13      497.64      449.49     38.64 o 
  -4  13  13        2.48       -7.09     37.23 o 
  -3  13  13     1421.48     1484.87     88.77 o 
  -2  13  13      312.48      292.07     53.27 o 
  -1  13  13       36.93      -23.22     29.83 o 
   0  13  13     2146.91     2177.20    115.88 o 
   1  13  13     1914.33     1633.90    139.80 o 
   2  13  13       12.76       36.85     87.35 o 
   3  13  13      365.36      255.43    110.97 o 
   4  13  13     1675.38     1965.93    186.11 o 
 -10  14  13      760.52      564.28     74.57 o 
  -9  14  13       10.69       40.61     33.93 o 
  -8  14  13      480.55      543.42     67.85 o 
  -7  14  13      791.42      716.56     72.89 o 
  -6  14  13      732.95      677.18     64.01 o 
  -5  14  13      295.12      306.59     41.20 o 
  -4  14  13      150.31       43.96     72.85 o 
  -3  14  13     1451.34     1290.97     91.39 o 
  -2  14  13        0.86       35.89     23.96 o 
  -1  14  13        1.57       31.56     30.13 o 
   0  14  13      703.81      819.76     97.29 o 
   1  14  13       43.73       19.01     77.61 o 
   2  14  13      103.39      154.39     40.93 o 
   3  14  13      400.53      433.46    156.20 o 
   4  14  13        0.77        4.25     87.35 o 
  -9  15  13      889.25      862.19     89.11 o 
  -8  15  13        7.71       46.27     35.22 o 
  -7  15  13      463.59      417.23     59.91 o 
  -6  15  13     1101.64     1110.47     87.53 o 
  -5  15  13      963.22      760.62    116.91 o 
  -4  15  13      205.07      149.70     47.16 o 
  -3  15  13      413.96      503.72    144.42 o 
  -2  15  13     1155.16     1200.65    100.55 o 
  -1  15  13        0.84      -25.01     48.14 o 
   0  15  13      733.58      576.05     73.30 o 
   1  15  13      733.37      721.65     92.29 o 
   2  15  13      208.11      259.92     70.99 o 
   3  15  13      956.31     1086.28    175.07 o 
  -8  16  13       17.76      -30.67     30.67 o 
  -7  16  13      127.52       53.35     43.56 o 
  -6  16  13       95.57       43.56     32.42 o 
  -5  16  13       10.06      -27.51     32.09 o 
  -4  16  13      380.58      353.64     66.01 o 
  -3  16  13      360.83      395.83     91.70 o 
  -2  16  13       12.88        7.69     30.81 o 
  -1  16  13       70.30      201.07    142.13 o 
   0  16  13     1128.75     1180.93    132.96 o 
   1  16  13       14.87      -32.09    110.04 o 
   2  16  13        0.02      -82.53     82.53 o 
  -6  17  13      431.18      410.98     64.84 o 
  -5  17  13      477.01      527.26     91.70 o 
  -4  17  13        8.81      -23.30     59.60 o 
  -3  17  13      754.72      704.20     90.62 o 
  -2  17  13      400.82      470.61     75.26 o 
  -1  17  13       86.19      125.72     46.71 o 
   0  17  13     1459.11     1343.38    279.68 o 
  -3  18  13      734.67      887.35    106.20 o 
  -2  18  13       29.70       13.75    110.04 o 
 -13   0  14      776.59      733.58    110.04 o 
 -12   0  14       20.89      -22.92     36.68 o 
 -11   0  14    13322.71    13437.02    324.36 o 
 -10   0  14      933.50      989.99     80.36 o 
  -9   0  14     3862.75     3660.01    133.11 o 
  -8   0  14     6470.27     6351.93    172.83 o 
  -7   0  14    17364.10    17419.99    272.36 o 
  -6   0  14      521.01      509.49     38.88 o 
  -5   0  14     1822.76     1869.56     73.35 o 
  -4   0  14    11650.07    11654.66    270.13 o 
  -3   0  14      483.64      433.95     54.41 o 
  -2   0  14     1923.81     1914.39     87.94 o 
  -1   0  14     8320.84     8313.64    185.90 o 
   0   0  14      799.72      660.01     79.36 o 
   1   0  14     2864.74     2878.14    143.45 o 
   2   0  14     7223.41     6931.69    150.22 o 
   3   0  14     1300.54     1263.91     61.27 o 
   4   0  14     3046.40     3332.51    245.15 o 
   5   0  14     6308.27     6414.19    230.91 o 
   6   0  14     1221.04     1027.74    113.31 o 
   7   0  14     5214.17     4736.20    476.83 o 
 -13   1  14      457.23      404.05     75.65 o 
 -12   1  14     1012.25     1019.55    208.61 o 
 -11   1  14      237.58      272.14     39.96 o 
 -10   1  14     2210.25     2234.55    104.73 o 
  -9   1  14      286.61      283.03     33.41 o 
  -8   1  14     2481.48     2563.82     75.51 o 
  -7   1  14      191.51      192.95     22.09 o 
  -6   1  14     2989.86     3027.23     61.96 o 
  -5   1  14       65.87       44.83     18.90 o 
  -4   1  14      592.96      549.64     30.66 o 
  -3   1  14      165.71      152.72     20.61 o 
  -2   1  14      611.89      599.90     29.28 o 
  -1   1  14      369.08      427.54     37.07 o 
   0   1  14     1819.33     1730.29     79.58 o 
   1   1  14      571.41      424.99     49.02 o 
   2   1  14     2742.03     2651.44     69.29 o 
   3   1  14      705.26      682.40     42.22 o 
   4   1  14     2490.18     2496.61     79.05 o 
   5   1  14      381.86      271.69     38.00 o 
   6   1  14     2009.30     2073.92     93.76 o 
   7   1  14       24.98      120.34     84.10 o 
 -13   2  14      137.63      149.94     43.68 o 
 -12   2  14     1177.80     1102.39     89.11 o 
 -11   2  14     3201.09     3185.22     99.20 o 
 -10   2  14       54.15       -0.14     19.49 o 
  -9   2  14      255.74      200.42     29.87 o 
  -8   2  14    17138.86    17266.51    264.71 o 
  -7   2  14      754.74      805.28     33.41 o 
  -6   2  14     5052.19     5022.54     85.33 o 
  -5   2  14    16163.25    16492.33    282.27 o 
  -4   2  14    26405.11    25837.91    291.48 o 
  -3   2  14    11795.46    11825.72    167.02 o 
  -2   2  14        1.85       -4.05     19.82 o 
  -1   2  14    35109.10    35270.10    419.55 o 
   0   2  14       85.84      106.90     33.60 o 
   1   2  14     3906.48     3802.12    118.67 o 
   2   2  14     3115.63     3078.90     78.10 o 
   3   2  14     4191.27     4204.41    124.26 o 
   4   2  14      702.33      729.80     68.35 o 
   5   2  14       54.63       34.73     29.21 o 
   6   2  14      563.83      495.61     64.28 o 
   7   2  14        4.11      119.01     84.20 o 
 -13   3  14       85.07       67.11     59.60 o 
 -12   3  14       20.02      -16.05     25.94 o 
 -11   3  14     1126.27     1089.81     66.37 o 
 -10   3  14      252.36      256.16     33.82 o 
  -9   3  14     2774.18     2855.47     82.53 o 
  -8   3  14      117.33      116.90     29.78 o 
  -7   3  14     7658.85     7886.22    110.81 o 
  -6   3  14     1216.43     1190.64     36.73 o 
  -5   3  14     7911.58     8176.71    150.75 o 
  -4   3  14    11418.20    11609.82    155.01 o 
  -3   3  14     3859.80     3710.94     56.95 o 
  -2   3  14    15692.80    15914.21    182.62 o 
  -1   3  14       60.60      116.63     21.74 o 
   0   3  14     9755.77     9614.91    150.75 o 
   1   3  14      231.71      237.32     27.84 o 
   2   3  14     3807.78     4006.83     93.89 o 
   3   3  14      374.57      368.65     38.02 o 
   4   3  14     1756.14     1795.46     81.43 o 
   5   3  14      802.32      923.66     93.74 o 
   6   3  14      167.17       10.85     79.16 o 
   7   3  14        8.47       24.59     80.04 o 
 -13   4  14        0.13       -4.58     38.97 o 
 -12   4  14       40.22       45.85     61.90 o 
 -11   4  14     7404.48     7310.33    209.09 o 
 -10   4  14     2405.55     2517.83     88.68 o 
  -9   4  14      598.13      603.80     43.96 o 
  -8   4  14     1989.70     1934.53     66.58 o 
  -7   4  14     9966.24    10398.92    135.29 o 
  -6   4  14      288.18      314.27     28.20 o 
  -5   4  14      348.80      329.32     29.88 o 
  -4   4  14     4437.28     4279.72     81.15 o 
  -3   4  14     1042.76     1023.48     30.56 o 
  -2   4  14     1954.28     1953.40     59.16 o 
  -1   4  14     1529.61     1555.91     52.29 o 
   0   4  14        1.31       17.30     17.66 o 
   1   4  14     1906.78     1949.53     68.15 o 
   2   4  14     4988.59     4815.73    184.15 o 
   3   4  14     1394.52     1357.99     74.36 o 
   4   4  14      530.90      547.66     52.94 o 
   5   4  14     3963.74     3909.71    126.98 o 
   6   4  14      434.47      336.19    132.57 o 
   7   4  14     3238.48     3146.92    235.24 o 
 -13   5  14     1006.02      971.94     92.35 o 
 -12   5  14     1925.02     1984.39    110.09 o 
 -11   5  14        5.60       11.34     45.85 o 
 -10   5  14     5408.06     5796.84    132.92 o 
  -9   5  14       49.82       20.59     19.68 o 
  -8   5  14     4632.55     4492.22    103.93 o 
  -7   5  14     2983.03     2842.83     78.26 o 
  -6   5  14     2285.33     2257.96     48.62 o 
  -5   5  14     2635.83     2773.59     58.42 o 
  -4   5  14      928.66     1008.10     71.47 o 
  -3   5  14      890.19      880.15     32.77 o 
  -2   5  14     1711.62     1689.51     43.79 o 
  -1   5  14      694.73      697.84     45.31 o 
   0   5  14      117.20      104.40     29.47 o 
   1   5  14     2240.41     2186.20     82.58 o 
   2   5  14      882.28      857.47     59.14 o 
   3   5  14     2899.53     2820.33    118.02 o 
   4   5  14     2815.66     2773.92    104.51 o 
   5   5  14     1796.33     1896.30     93.08 o 
   6   5  14     3455.43     3288.90    230.27 o 
 -13   6  14     1688.19     1851.97    121.54 o 
 -12   6  14      558.47      594.97     84.82 o 
 -11   6  14      503.72      449.13     61.90 o 
 -10   6  14      675.09      688.38     53.64 o 
  -9   6  14     2772.36     2934.99     87.22 o 
  -8   6  14     3670.94     3573.17     91.78 o 
  -7   6  14       44.83       69.82     29.78 o 
  -6   6  14       96.52       74.73     16.07 o 
  -5   6  14     6284.83     6329.49    113.78 o 
  -4   6  14     5136.85     5076.30    112.41 o 
  -3   6  14       46.89       52.79     22.23 o 
  -2   6  14       31.84      -30.32     34.39 o 
  -1   6  14     9276.13     9280.46    405.00 o 
   0   6  14      974.95      986.92     95.02 o 
   1   6  14     1183.53     1151.64     65.35 o 
   2   6  14      693.98      837.48     60.14 o 
   3   6  14     2166.14     2158.74     93.25 o 
   4   6  14       70.24       37.01     33.69 o 
   5   6  14      237.97      252.58     56.02 o 
   6   6  14        0.95      -10.43     69.67 o 
 -12   7  14        0.94       13.03     57.31 o 
 -11   7  14      325.64      182.48     43.68 o 
 -10   7  14      884.29      813.80     56.92 o 
  -9   7  14     1353.64     1299.66     64.23 o 
  -8   7  14        9.84       14.35     17.97 o 
  -7   7  14     8929.20     8840.98    178.68 o 
  -6   7  14     1165.44     1240.93     44.08 o 
  -5   7  14     6906.67     6827.16     92.69 o 
  -4   7  14    10905.18    11233.11    127.31 o 
  -3   7  14     4945.07     4976.42     87.20 o 
  -2   7  14    14740.75    14948.51    462.12 o 
  -1   7  14        7.76        3.27     23.89 o 
   0   7  14    10409.22    10134.06    198.90 o 
   1   7  14      426.93      480.85     50.56 o 
   2   7  14     3510.45     3425.89    113.29 o 
   3   7  14     1235.11     1248.25     90.44 o 
   4   7  14      198.85      158.97     48.55 o 
   5   7  14      490.08      520.24    111.78 o 
   6   7  14       24.35       60.36     74.47 o 
 -12   8  14       91.78       65.58     37.18 o 
 -11   8  14     2232.03     2393.41    118.30 o 
 -10   8  14     4528.44     4602.88    160.46 o 
  -9   8  14       90.79       37.30     25.12 o 
  -8   8  14       16.55        3.01     18.32 o 
  -7   8  14     4144.59     4121.71     98.87 o 
  -6   8  14     6991.48     6790.74    126.93 o 
  -5   8  14      352.53      373.40     24.95 o 
  -4   8  14        0.56        8.09     10.36 o 
  -3   8  14    10551.04    10825.06    199.82 o 
  -2   8  14     3172.57     3214.42    116.51 o 
  -1   8  14     1054.51     1033.87     63.63 o 
   0   8  14        0.15       20.96     26.97 o 
   1   8  14     5331.10     5287.17    142.54 o 
   2   8  14     1043.13     1053.49     71.58 o 
   3   8  14     1736.23     1869.68    161.75 o 
   4   8  14        4.72       16.83     38.41 o 
   5   8  14     2579.77     2513.76    204.14 o 
   6   8  14        0.55       53.01     74.02 o 
 -12   9  14      716.35      802.56     84.11 o 
 -11   9  14     1073.42     1046.21    183.40 o 
 -10   9  14     4955.61     5346.72    176.67 o 
  -9   9  14      762.72      748.45     53.99 o 
  -8   9  14     3230.15     3209.53     99.27 o 
  -7   9  14      467.15      441.70     38.90 o 
  -6   9  14     2681.31     2687.44     73.98 o 
  -5   9  14      148.69      130.17     31.00 o 
  -4   9  14       37.05       57.38     16.97 o 
  -3   9  14       29.99       45.91     13.97 o 
  -2   9  14      158.53      216.07     21.78 o 
  -1   9  14      816.88      839.45     60.74 o 
   0   9  14        6.96       34.57     30.70 o 
   1   9  14     2507.52     2464.47    103.20 o 
   2   9  14     1604.08     1616.83     87.99 o 
   3   9  14     2187.44     2050.01     99.54 o 
   4   9  14     5107.88     5282.74    257.22 o 
   5   9  14      520.86      444.21    139.28 o 
 -11  10  14        1.26      -21.48     34.39 o 
 -10  10  14       46.19       11.72     38.97 o 
  -9  10  14     4544.97     4644.27    157.21 o 
  -8  10  14     1853.46     1886.01     74.37 o 
  -7  10  14      309.51      345.27     36.18 o 
  -6  10  14     1402.79     1402.06     70.24 o 
  -5  10  14     4490.16     4537.18    120.40 o 
  -4  10  14     1185.80     1166.35     44.22 o 
  -3  10  14        0.03       11.30     14.27 o 
  -2  10  14      193.31      183.19     24.00 o 
  -1  10  14     3577.63     3846.25     66.63 o 
   0  10  14      718.62      734.57     71.62 o 
   1  10  14      118.73      151.10     30.72 o 
   2  10  14       19.11      -15.42     39.14 o 
   3  10  14     1973.52     1870.15    112.37 o 
   4  10  14      322.75      235.69     91.83 o 
   5  10  14     1101.73     1111.65    202.67 o 
 -11  11  14        2.30      -28.64     28.64 o 
 -10  11  14      422.76      439.68     61.34 o 
  -9  11  14       62.48       38.97     29.18 o 
  -8  11  14      227.28      195.21     39.66 o 
  -7  11  14     2046.56     2051.69     76.65 o 
  -6  11  14      416.88      445.47     38.70 o 
  -5  11  14      810.62      757.95     49.95 o 
  -4  11  14     3659.68     3853.38     89.34 o 
  -3  11  14     1540.57     1618.51     57.32 o 
  -2  11  14     3837.34     3935.04     84.20 o 
  -1  11  14       38.66       56.45     34.24 o 
   0  11  14     5010.12     4989.84    158.49 o 
   1  11  14      330.11      296.27     53.43 o 
   2  11  14     1143.96     1101.03     90.04 o 
   3  11  14      467.54      474.03    125.78 o 
   4  11  14       77.78       55.02     76.77 o 
 -10  12  14      555.52      668.10    139.84 o 
  -9  12  14      683.99      651.09     71.32 o 
  -8  12  14       94.83       63.96     31.94 o 
  -7  12  14     1423.96     1380.42     76.32 o 
  -6  12  14     2934.29     2933.12     85.23 o 
  -5  12  14       19.28        2.50     17.18 o 
  -4  12  14        4.48       -1.18     17.41 o 
  -3  12  14     4685.62     4827.20    112.72 o 
  -2  12  14     2313.92     2430.40     91.76 o 
  -1  12  14      911.09      832.94     49.79 o 
   0  12  14        2.38      -23.64     32.07 o 
   1  12  14     3776.55     3565.45    287.08 o 
   2  12  14       65.55      156.40     99.88 o 
   3  12  14      517.21      517.55    136.05 o 
   4  12  14      109.55       12.98    103.16 o 
  -9  13  14      537.62      499.46     66.40 o 
  -8  13  14      358.83      318.26     50.17 o 
  -7  13  14       46.98       10.89     25.33 o 
  -6  13  14     1456.25     1578.70     81.58 o 
  -5  13  14      116.50      121.28     28.63 o 
  -4  13  14      253.73      242.23     45.00 o 
  -3  13  14        6.43       13.63    103.16 o 
  -2  13  14      580.44      606.59    139.84 o 
  -1  13  14      614.90      686.77     87.93 o 
   0  13  14      144.93      171.35     94.61 o 
   1  13  14     1020.25      814.55    156.61 o 
   2  13  14      984.89      997.97    168.58 o 
   3  13  14      762.10      800.61    163.51 o 
  -9  14  14     3346.61     3436.54    150.73 o 
  -8  14  14     1654.65     1781.10    108.57 o 
  -7  14  14      188.87      166.88     38.97 o 
  -6  14  14      403.23      370.63     82.53 o 
  -5  14  14     2783.83     2884.32    116.58 o 
  -4  14  14      764.26      759.17     75.02 o 
  -3  14  14      125.88      113.00     42.32 o 
  -2  14  14      160.85      261.34    155.89 o 
  -1  14  14     1201.38      935.32    229.24 o 
   0  14  14     1020.23      869.62    159.87 o 
   1  14  14      129.34      263.63    103.74 o 
   2  14  14      312.34      315.61    116.91 o 
  -8  15  14      577.97      720.09     77.81 o 
  -7  15  14     1421.04     1522.53    100.50 o 
  -6  15  14      350.18      319.24     50.17 o 
  -5  15  14      184.67      191.93     45.85 o 
  -4  15  14     2399.91     2825.48    149.17 o 
  -3  15  14      922.20      830.95    137.55 o 
  -2  15  14     2375.71     2505.88    332.41 o 
  -1  15  14        1.41       21.67     34.39 o 
   0  15  14     2050.79     2004.10    311.77 o 
   1  15  14       64.27       -0.97     84.11 o 
  -6  16  14     1612.52     1729.53    106.99 o 
  -5  16  14       61.58      132.96     38.90 o 
  -4  16  14       20.97      -15.59     48.14 o 
  -3  16  14     3281.47     3154.41    385.13 o 
  -2  16  14      763.07      774.85    220.08 o 
  -1  16  14     1224.53     1123.30    256.75 o 
   0  16  14      148.53       87.11    132.96 o 
  -3  17  14        3.98     -100.87    100.87 o 
 -13   1  15      709.48      720.30     77.81 o 
 -12   1  15        0.86       -6.88     22.69 o 
 -11   1  15     2841.50     3073.63    123.20 o 
 -10   1  15      144.26      190.72     29.11 o 
  -9   1  15     2019.85     2036.20     76.91 o 
  -8   1  15     2268.91     2277.71     67.31 o 
  -7   1  15       30.05        7.05     12.02 o 
  -6   1  15     4305.20     4424.77     74.29 o 
  -5   1  15      650.94      573.85     67.91 o 
  -4   1  15       26.13       43.35     18.53 o 
  -3   1  15     8895.29     8720.92    191.25 o 
  -2   1  15      292.97      325.12     48.83 o 
  -1   1  15       14.37      -22.32     22.32 o 
   0   1  15     5224.47     5196.06    132.67 o 
   1   1  15      900.65      847.02     65.71 o 
   2   1  15       13.92       -8.84     31.78 o 
   3   1  15     4154.69     4268.88    149.73 o 
   4   1  15     1267.89      978.22     75.29 o 
   5   1  15       14.24      -52.94     52.94 o 
   6   1  15     1954.99     2013.30    200.62 o 
 -13   2  15       33.45       37.14     41.26 o 
 -12   2  15      117.74      121.20     37.18 o 
 -11   2  15        1.83        6.42     24.15 o 
 -10   2  15       70.12       83.75     23.95 o 
  -9   2  15       32.15       43.93     18.02 o 
  -8   2  15      244.94      238.09     27.49 o 
  -7   2  15       91.29      113.64     16.20 o 
  -6   2  15       57.65       40.27     16.83 o 
  -5   2  15      250.43      280.25     45.52 o 
  -4   2  15       78.18       79.32     23.49 o 
  -3   2  15        1.17       53.56     44.34 o 
  -2   2  15      413.17      387.43     30.63 o 
  -1   2  15       35.40        5.77     25.08 o 
   0   2  15        6.86        6.57     29.82 o 
   1   2  15       90.24      150.73     40.32 o 
   2   2  15       69.73       84.18     37.62 o 
   3   2  15        0.58       23.86     48.61 o 
   4   2  15       20.52        2.60     46.58 o 
   5   2  15        9.65      -46.41     48.10 o 
   6   2  15       20.05       82.73     92.41 o 
 -13   3  15      451.95      366.72     59.91 o 
 -12   3  15        5.34       20.63     29.18 o 
 -11   3  15     2299.06     2314.75    208.61 o 
 -10   3  15      205.85      154.76     28.46 o 
  -9   3  15     1720.29     1768.38     65.75 o 
  -8   3  15     1471.96     1400.15     53.38 o 
  -7   3  15        0.63       12.43     12.44 o 
  -6   3  15     4572.85     4734.55     81.50 o 
  -5   3  15      407.28      443.38     43.10 o 
  -4   3  15       24.49       13.36     22.60 o 
  -3   3  15     4954.20     5043.38    111.18 o 
  -2   3  15      903.25      955.08     47.90 o 
  -1   3  15       83.54       54.80     19.20 o 
   0   3  15     3441.64     3519.29    178.54 o 
   1   3  15     1099.45     1138.16     98.92 o 
   2   3  15        3.68      -40.92     40.92 o 
   3   3  15     3349.40     3250.62    156.07 o 
   4   3  15     1703.10     1947.08    174.94 o 
   5   3  15        6.51      -68.53     68.53 o 
   6   3  15     1057.16      883.58    144.59 o 
 -12   4  15      730.15      705.73     72.89 o 
 -11   4  15        9.92       38.97     29.18 o 
 -10   4  15      810.34      823.81     54.50 o 
  -9   4  15      311.51      341.44     34.96 o 
  -8   4  15      907.50      877.76     46.64 o 
  -7   4  15      671.84      600.56     32.15 o 
  -6   4  15       39.07       19.42     12.10 o 
  -5   4  15     1109.73     1157.44     65.67 o 
  -4   4  15      389.19      459.16     41.50 o 
  -3   4  15      129.45      116.40     54.69 o 
  -2   4  15     1575.24     1645.21     73.68 o 
  -1   4  15        0.80      -19.43     19.43 o 
   0   4  15       38.03       22.13     23.98 o 
   1   4  15      120.07      151.93     30.00 o 
   2   4  15      318.72      296.80     40.69 o 
   3   4  15        2.91       11.78     29.26 o 
   4   4  15      697.44      756.06     93.84 o 
   5   4  15       19.29       20.23     76.84 o 
 -12   5  15       73.67      136.62     64.19 o 
 -11   5  15      962.31      953.26     79.38 o 
 -10   5  15       27.35       55.26     20.73 o 
  -9   5  15      760.77      761.94     49.25 o 
  -8   5  15      460.61      448.67     36.54 o 
  -7   5  15      168.66      128.66     22.06 o 
  -6   5  15     2466.13     2567.54     54.34 o 
  -5   5  15      131.04      118.99     15.93 o 
  -4   5  15        0.73       19.35     28.34 o 
  -3   5  15     2556.32     2527.30     83.61 o 
  -2   5  15      621.52      601.08     71.07 o 
  -1   5  15       79.09       12.51     25.86 o 
   0   5  15     3666.65     3707.18    106.68 o 
   1   5  15     2713.88     2739.12     94.46 o 
   2   5  15      176.42      187.52     38.00 o 
   3   5  15     1122.96     1163.03     70.93 o 
   4   5  15     2652.51     2567.43    207.02 o 
   5   5  15       39.28       14.48     81.96 o 
 -12   6  15     1043.22     1014.79    146.72 o 
 -11   6  15       25.80      -20.50     26.29 o 
 -10   6  15     1440.63     1661.83     92.35 o 
  -9   6  15      529.89      537.41     43.42 o 
  -8   6  15      669.88      623.79     42.37 o 
  -7   6  15     1358.77     1476.27     66.84 o 
  -6   6  15       73.32       64.87     15.11 o 
  -5   6  15     2509.69     2465.76    102.97 o 
  -4   6  15     1172.75     1170.42     64.59 o 
  -3   6  15       13.35       21.59     42.46 o 
  -2   6  15     1723.72     1866.06    149.01 o 
  -1   6  15      208.09      157.04     36.32 o 
   0   6  15       11.85       24.30     29.24 o 
   1   6  15     2186.24     2243.85    118.47 o 
   2   6  15       40.55      -10.25     27.42 o 
   3   6  15      246.16      285.65     46.69 o 
   4   6  15     1078.61      978.06    140.68 o 
   5   6  15       21.14       91.28     76.09 o 
 -12   7  15        6.61       43.88     45.85 o 
 -11   7  15      410.13      358.93     61.90 o 
 -10   7  15       15.23       40.25     29.80 o 
  -9   7  15      310.53      308.75     34.17 o 
  -8   7  15      193.42      204.94     30.44 o 
  -7   7  15      225.77      267.43     29.66 o 
  -6   7  15     1128.69     1239.34     47.67 o 
  -5   7  15       18.68       42.28     14.28 o 
  -4   7  15       98.07       87.56     32.80 o 
  -3   7  15     2269.06     2224.24     95.82 o 
  -2   7  15      929.50     1058.67     69.91 o 
  -1   7  15       56.58      -22.03     27.74 o 
   0   7  15     1233.63     1151.44     72.92 o 
   1   7  15     3730.77     3763.60    180.58 o 
   2   7  15       23.18      -19.20     28.36 o 
   3   7  15      562.40      435.27     58.74 o 
   4   7  15     2021.51     2123.03    206.46 o 
   5   7  15      276.51      116.23     83.63 o 
 -11   8  15       24.35      101.11     30.67 o 
 -10   8  15     1988.24     2260.91    108.57 o 
  -9   8  15      768.40      779.38     58.54 o 
  -8   8  15      798.05      918.63     53.45 o 
  -7   8  15     2183.59     2152.12     70.95 o 
  -6   8  15      333.56      323.58     29.23 o 
  -5   8  15     3187.38     3447.31     66.12 o 
  -4   8  15     1857.17     1915.73     76.64 o 
  -3   8  15      137.03      163.44     37.23 o 
  -2   8  15     3836.45     4074.63    134.90 o 
  -1   8  15        0.40        1.49     29.49 o 
   0   8  15      505.29      494.58     62.87 o 
   1   8  15     2168.45     2264.27    107.81 o 
   2   8  15       20.15        4.87     35.21 o 
   3   8  15      297.98      243.51     59.56 o 
   4   8  15     1127.37     1120.19    145.26 o 
 -11   9  15        1.40       32.09     41.26 o 
 -10   9  15        0.77        0.81     27.41 o 
  -9   9  15       13.81       30.87     24.15 o 
  -8   9  15        1.62        5.87     18.46 o 
  -7   9  15      613.00      639.33     44.13 o 
  -6   9  15       82.62       93.93     20.54 o 
  -5   9  15       39.93       56.40     18.02 o 
  -4   9  15      854.54      855.43     39.41 o 
  -3   9  15      797.31      897.92     50.30 o 
  -2   9  15      251.21      225.75     45.58 o 
  -1   9  15      352.31      385.53     53.56 o 
   0   9  15     1782.05     1861.42     98.21 o 
   1   9  15     2419.91     2204.54    106.94 o 
   2   9  15       24.33       22.95     38.23 o 
   3   9  15      219.46      232.82     92.37 o 
   4   9  15     1681.57     1685.20    175.98 o 
 -10  10  15      938.42      910.79     96.28 o 
  -9  10  15      406.86      276.72     46.26 o 
  -8  10  15      296.69      267.45     57.31 o 
  -7  10  15     1034.69     1015.77     55.68 o 
  -6  10  15     1111.99     1182.33     73.62 o 
  -5  10  15     1820.78     1874.56     59.01 o 
  -4  10  15     1529.61     1390.97     89.34 o 
  -3  10  15       30.93       77.32     24.89 o 
  -2  10  15     4044.08     4119.58    175.62 o 
  -1  10  15      533.37      491.32     81.40 o 
   0  10  15      596.80      697.68     70.91 o 
   1  10  15     4175.02     4052.73    169.96 o 
   2  10  15      414.48      362.40     63.09 o 
   3  10  15     1401.63     1555.65    169.68 o 
   4  10  15      624.26      705.75    127.70 o 
 -10  11  15       71.77      -23.19     27.41 o 
  -9  11  15        8.10      -38.97     38.97 o 
  -8  11  15        2.73      -38.97     38.97 o 
  -7  11  15      263.84      309.75     39.00 o 
  -6  11  15       11.94       10.49     25.81 o 
  -5  11  15      507.75      463.66     62.05 o 
  -4  11  15     1025.76      969.09     60.10 o 
  -3  11  15       58.35       78.24     31.27 o 
  -2  11  15      731.51      838.27     99.20 o 
  -1  11  15     1379.83     1213.63     86.98 o 
   0  11  15       62.69       34.47     93.46 o 
   1  11  15      520.18      877.10    210.91 o 
   2  11  15     1673.98     1737.66    218.39 o 
   3  11  15      355.94      254.46     96.59 o 
  -9  12  15      827.07      802.53    226.95 o 
  -8  12  15      288.93      335.09     98.58 o 
  -7  12  15      974.68     1044.40     77.94 o 
  -6  12  15      872.15      971.49     64.92 o 
  -5  12  15     1548.24     1592.57     83.35 o 
  -4  12  15      618.96      570.19     88.88 o 
  -3  12  15        4.92        9.98     42.32 o 
  -2  12  15     2593.79     2407.18    165.06 o 
  -1  12  15        8.54      103.56     93.85 o 
   0  12  15      292.79      343.46    151.30 o 
   1  12  15     1558.78     1675.27    212.33 o 
   2  12  15      134.03      121.50    106.99 o 
  -8  13  15      681.53      602.99     66.40 o 
  -7  13  15      342.72      334.48     50.17 o 
  -6  13  15      308.30      311.52     43.68 o 
  -5  13  15      634.55      675.07     61.90 o 
  -4  13  15     2343.56     2474.76    125.84 o 
  -3  13  15      103.89       27.51    110.04 o 
  -2  13  15      185.69      623.55    183.40 o 
  -1  13  15     2064.37     2067.79    325.53 o 
   0  13  15       65.87       13.25     85.92 o 
   1  13  15      115.90      132.96    149.01 o 
   2  13  15     1675.14     1948.88    231.79 o 
  -7  14  15       77.88       78.43     34.39 o 
  -6  14  15      836.07      786.70     69.65 o 
  -5  14  15      201.04      265.92     64.19 o 
  -4  14  15      350.25      358.29     43.68 o 
  -3  14  15      457.53      549.55     49.91 o 
  -2  14  15     1264.44     1201.24    261.34 o 
  -1  14  15      268.34      224.66    155.89 o 
   0  14  15        6.25      -32.09    105.45 o 
   1  14  15     1491.35     1114.13    252.17 o 
  -6  15  15       79.56      105.45     45.85 o 
  -5  15  15     1342.43     1642.56    128.38 o 
  -4  15  15      920.65      953.66    243.00 o 
  -3  15  15      553.22      550.19    187.98 o 
  -2  15  15      919.13      788.60    215.49 o 
  -1  15  15     2188.72     2072.37    330.11 o 
 -12   0  16     1461.14     1888.98    142.13 o 
 -11   0  16      335.65      311.77     68.77 o 
 -10   0  16     1337.57     1354.31     90.33 o 
  -9   0  16      318.59      272.48     44.95 o 
  -8   0  16       12.46       16.81     25.22 o 
  -7   0  16     3718.58     3730.87    116.71 o 
  -6   0  16     3848.36     3979.69    178.81 o 
  -5   0  16      686.32      747.34     73.36 o 
  -4   0  16     1043.57     1059.44    263.63 o 
  -3   0  16     8790.97     8742.98    178.41 o 
  -2   0  16        6.49       31.02     48.30 o 
  -1   0  16     1129.22     1112.13    107.60 o 
   0   0  16     3337.25     3342.84    160.67 o 
   1   0  16     1773.20     1626.76    122.03 o 
   2   0  16      648.48      594.18     86.72 o 
   3   0  16       16.60      -89.11     89.11 o 
   4   0  16      362.69      382.35    135.25 o 
   5   0  16       19.71      -64.89     95.27 o 
 -12   1  16      431.74      389.49     53.42 o 
 -11   1  16       26.19      -22.69     22.69 o 
 -10   1  16      676.08      685.39     48.99 o 
  -9   1  16       11.12       15.52     20.25 o 
  -8   1  16      973.60      934.70     41.59 o 
  -7   1  16       16.17        6.82     14.17 o 
  -6   1  16     1805.83     1898.19     87.53 o 
  -5   1  16       38.06       20.72     23.49 o 
  -4   1  16     1520.12     1635.31     82.48 o 
  -3   1  16       52.36       53.64     42.75 o 
  -2   1  16     2619.34     2541.12    107.40 o 
  -1   1  16      192.80      207.17     41.76 o 
   0   1  16     1864.60     1846.24     89.13 o 
   1   1  16      105.87       78.40     45.52 o 
   2   1  16     1347.07     1229.62     97.14 o 
   3   1  16      289.52      229.20     66.07 o 
   4   1  16      603.43      427.04    113.96 o 
   5   1  16       96.97        7.93     83.07 o 
 -12   2  16     1500.45     1601.37     98.84 o 
 -11   2  16      894.25      930.32     72.89 o 
 -10   2  16     1243.45     1222.29     67.11 o 
  -9   2  16     7413.64     7823.57    144.04 o 
  -8   2  16        3.58      -10.30     14.63 o 
  -7   2  16      328.72      364.08     33.15 o 
  -6   2  16     4374.20     4435.51    137.76 o 
  -5   2  16     3575.33     3702.92    106.44 o 
  -4   2  16      242.74      222.82     66.35 o 
  -3   2  16        2.44       13.10     25.01 o 
  -2   2  16      221.46      229.64     70.12 o 
  -1   2  16     3659.63     3519.08    185.38 o 
   0   2  16     1079.78     1032.67     97.86 o 
   1   2  16     1668.17     1771.63    147.58 o 
   2   2  16        6.35        5.32     40.02 o 
   3   2  16     4025.79     3786.01    228.65 o 
   4   2  16       91.49      -16.83     71.18 o 
   5   2  16     2642.07     2463.31    308.78 o 
 -12   3  16      955.13      987.42     82.62 o 
 -11   3  16      466.72      572.96    121.50 o 
 -10   3  16     1342.03     1401.42     87.11 o 
  -9   3  16        4.91      -12.23     17.40 o 
  -8   3  16     3147.15     3202.01     86.19 o 
  -7   3  16        1.07       -5.68     12.70 o 
  -6   3  16     2180.57     2290.86    128.38 o 
  -5   3  16      120.53      150.91     34.05 o 
  -4   3  16     2954.73     3059.50     91.28 o 
  -3   3  16       28.49       53.75     29.96 o 
  -2   3  16     2121.12     2112.95    112.23 o 
  -1   3  16       73.70      107.06     58.06 o 
   0   3  16     2240.94     2256.63    133.63 o 
   1   3  16       18.02       27.85     45.97 o 
   2   3  16     2444.84     2493.21    195.88 o 
   3   3  16       63.98       90.31     60.62 o 
   4   3  16     2124.26     1886.03    189.12 o 
 -12   4  16      236.29      284.49     48.63 o 
 -11   4  16      514.17      532.68     59.91 o 
 -10   4  16     2613.25     2721.99    110.23 o 
  -9   4  16      249.48      206.81     30.16 o 
  -8   4  16       23.40      -14.59     20.98 o 
  -7   4  16     4823.90     5032.47     94.38 o 
  -6   4  16     3524.28     3493.13    137.38 o 
  -5   4  16     1026.34     1146.72     64.72 o 
  -4   4  16      255.84      255.64     36.98 o 
  -3   4  16     9535.68     9753.51    183.88 o 
  -2   4  16      279.74      239.74     33.12 o 
  -1   4  16     1137.71     1018.74    109.04 o 
   0   4  16     3363.97     3420.99    156.73 o 
   1   4  16     1811.15     1877.91    127.75 o 
   2   4  16      863.29      798.62     91.99 o 
   3   4  16       71.59       55.91     92.07 o 
   4   4  16      709.15      604.86    125.17 o 
 -11   5  16      132.35      183.44     87.11 o 
 -10   5  16       23.50       50.97     29.80 o 
  -9   5  16      337.61      399.56     36.40 o 
  -8   5  16       77.80      -13.75     32.42 o 
  -7   5  16      168.48      216.04     33.09 o 
  -6   5  16     1193.91     1285.19     57.83 o 
  -5   5  16      208.06      162.36     35.80 o 
  -4   5  16     1335.66     1476.36     68.10 o 
  -3   5  16      203.47      228.28    155.89 o 
  -2   5  16     1974.94     2038.95     88.78 o 
  -1   5  16      584.60      670.48     50.71 o 
   0   5  16      813.87      677.29     85.16 o 
   1   5  16     1256.80     1287.98    113.10 o 
   2   5  16       67.36       60.20     55.57 o 
   3   5  16      378.49      444.05    126.28 o 
   4   5  16        0.04        6.43     73.64 o 
 -11   6  16      120.22      130.67     35.66 o 
 -10   6  16     2694.40     2590.49    108.57 o 
  -9   6  16     2900.65     3191.76    100.49 o 
  -8   6  16        3.09       -2.29     35.66 o 
  -7   6  16      135.77      154.50     26.87 o 
  -6   6  16     3935.14     4091.11     79.90 o 
  -5   6  16      545.08      496.75     51.79 o 
  -4   6  16       52.35       60.31     27.64 o 
  -3   6  16      577.03      683.05    110.04 o 
  -2   6  16        5.61      -11.37     29.95 o 
  -1   6  16     1128.79     1104.94     88.68 o 
   0   6  16     1105.93     1079.29     66.12 o 
   1   6  16      318.66      325.73     69.18 o 
   2   6  16       48.06       27.56     47.73 o 
   3   6  16     1452.52     1392.77    163.83 o 
   4   6  16       37.00       46.69     79.16 o 
 -11   7  16        7.44      -24.15     24.15 o 
 -10   7  16     1953.17     2070.34    100.35 o 
  -9   7  16      878.75      918.45     68.08 o 
  -8   7  16     2049.34     2145.88    119.92 o 
  -7   7  16     1159.56     1267.01     60.55 o 
  -6   7  16      221.63      267.41     45.00 o 
  -5   7  16     1064.19     1055.91     70.47 o 
  -4   7  16      170.49      177.97     36.76 o 
  -3   7  16       61.95      114.37     50.43 o 
  -2   7  16      156.28      168.62     39.99 o 
  -1   7  16      547.99      487.55     74.78 o 
   0   7  16     1621.63     1652.56     86.65 o 
   1   7  16     1022.45      894.09     98.64 o 
   2   7  16     3031.93     2907.90    214.75 o 
   3   7  16        4.39      -72.38     72.38 o 
   4   7  16     3191.35     3098.11    233.38 o 
 -11   8  16     1773.86     1878.61    103.74 o 
 -10   8  16     2718.32     2814.83    118.30 o 
  -9   8  16      185.69      215.34     68.77 o 
  -8   8  16        4.08      -22.92     27.51 o 
  -7   8  16     6544.00     6741.76    210.66 o 
  -6   8  16     1750.08     1793.43    131.90 o 
  -5   8  16     2379.48     2544.55     71.79 o 
  -4   8  16      599.90      653.90     60.27 o 
  -3   8  16     9032.27     9323.79    276.63 o 
  -2   8  16       59.47        8.31     34.75 o 
  -1   8  16     2026.39     1964.55     98.47 o 
   0   8  16     1990.08     2027.20    137.84 o 
   1   8  16     2940.65     3009.40    216.65 o 
   2   8  16      403.86      255.94    141.38 o 
   3   8  16     1382.07     1515.67    169.13 o 
 -10   9  16      124.98      192.60     38.50 o 
  -9   9  16     2963.83     3255.03    124.79 o 
  -8   9  16     1182.61     1069.52     69.65 o 
  -7   9  16     1610.60     1435.07    146.72 o 
  -6   9  16     6413.19     6664.42    228.63 o 
  -5   9  16     1021.67     1079.72    103.20 o 
  -4   9  16     7925.31     7666.26    256.19 o 
  -3   9  16      823.15     1023.98    112.33 o 
  -2   9  16     7742.20     7576.71    297.76 o 
  -1   9  16     3374.29     3623.60    313.75 o 
   0   9  16     1944.43     1866.69    133.85 o 
   1   9  16     4361.19     4334.13    240.24 o 
   2   9  16      520.75      520.79    165.79 o 
   3   9  16     1526.85     1614.36    174.55 o 
 -10  10  16      748.12      834.45    110.04 o 
  -9  10  16     1574.83     1571.42     91.70 o 
  -8  10  16      446.20      423.02     64.19 o 
  -7  10  16        6.59      -13.75     32.09 o 
  -6  10  16      629.00      490.58    169.64 o 
  -5  10  16     2054.35     2046.86    115.16 o 
  -4  10  16      516.75      556.59     83.17 o 
  -3  10  16      172.46      195.07     58.17 o 
  -2  10  16      519.57      597.26     85.70 o 
  -1  10  16     2299.68     2009.22    121.51 o 
   0  10  16       61.28       33.22     63.49 o 
   1  10  16      445.65      397.53    131.03 o 
   2  10  16      561.04      564.24    143.59 o 
  -9  11  16     2601.36     2933.81    121.54 o 
  -8  11  16      479.92      742.75     96.28 o 
  -7  11  16     1431.39     1545.12     77.81 o 
  -6  11  16      451.66      522.68     68.77 o 
  -3  11  16      167.52      298.02    137.55 o 
  -2  11  16      294.96      288.85    151.30 o 
  -1  11  16      965.54     1347.96    279.68 o 
   0  11  16      388.40      448.21    147.48 o 
   1  11  16     1135.31      900.54    174.26 o 
  -8  12  16     1290.47     1384.64    123.79 o 
  -6  12  16        7.45       41.26     22.69 o 
  -5  12  16       66.95       82.53     36.68 o 
  -4  12  16      908.86      939.90     73.36 o 
  -3  12  16      520.73      389.72    165.06 o 
  -2  12  16      366.78      541.02    192.57 o 
  -1  12  16        1.18      -96.28     96.28 o 
   0  12  16      130.90      129.19    107.96 o 
   1  12  16     1011.44      940.49    201.74 o 
  -5  13  16      416.31      435.57     64.19 o 
  -4  13  16     3131.17     3521.20    155.89 o 
  -3  13  16      353.12      499.75    183.40 o 
  -2  13  16     3987.02     4401.50    444.74 o 
  -1  13  16      947.90      972.00    247.58 o 
   0  13  16     1207.79     1407.56    293.43 o 
  -5  14  16     5435.90     4892.09    412.64 o 
  -4  14  16      300.03      174.23    137.55 o 
  -2  14  16     1222.74     1361.71    279.68 o 
 -10   1  17      852.81      925.35     87.11 o 
  -8   1  17     2374.09     2446.82    113.47 o 
  -7   1  17      231.27      277.95     46.93 o 
  -6   1  17       13.98      -10.79     27.51 o 
  -5   1  17     1858.39     1888.10     74.35 o 
  -4   1  17       70.15       84.05     23.67 o 
  -3   1  17      291.23      314.83    135.25 o 
  -2   1  17     3738.87     3831.61    197.87 o 
  -1   1  17     1559.19     1677.07    128.69 o 
   0   1  17      738.04      665.08     91.99 o 
   1   1  17     2301.91     2179.36    199.11 o 
   2   1  17     2172.62     2315.97    209.67 o 
   3   1  17      364.55      457.53    112.88 o 
 -11   2  17        1.75       36.68     36.68 o 
 -10   2  17       72.16       38.21     24.15 o 
  -8   2  17       24.79       48.03     33.93 o 
  -7   2  17       99.20       91.70     35.66 o 
  -6   2  17        0.93      -16.18     41.26 o 
  -5   2  17       13.40       14.28     24.98 o 
  -4   2  17      403.82      502.83     53.31 o 
  -3   2  17        9.24      -30.07     57.31 o 
  -2   2  17      305.56      327.09     79.04 o 
  -1   2  17      301.63      125.14     59.51 o 
   0   2  17       87.45       46.15     55.80 o 
   1   2  17      289.86      250.33     66.96 o 
   2   2  17      156.18      185.71     92.41 o 
   3   2  17      164.02      150.46     86.68 o 
 -10   3  17      434.72      462.16     48.63 o 
  -8   3  17     1338.31     1306.92     90.78 o 
  -7   3  17       55.93       69.61     41.26 o 
  -6   3  17        2.54      -19.69     27.41 o 
  -5   3  17     1705.36     1840.03     77.53 o 
  -4   3  17       64.37       67.08     28.20 o 
  -3   3  17        5.17       42.23     57.31 o 
  -2   3  17     2798.50     2909.65    177.53 o 
  -1   3  17      767.99      913.30    107.07 o 
   0   3  17      412.21      288.75     67.77 o 
   1   3  17     1738.25     1723.42    127.44 o 
   2   3  17     1869.89     1786.60    130.52 o 
   3   3  17      314.36      393.24    109.27 o 
 -11   4  17        3.09      -18.34     27.51 o 
  -8   4  17       13.29       59.60     35.66 o 
  -7   4  17      340.52      315.60     50.17 o 
  -6   4  17       67.31       99.20     43.56 o 
  -5   4  17        2.36       26.08     27.55 o 
  -4   4  17      511.50      517.03     99.67 o 
  -3   4  17      110.12      -48.26     68.77 o 
  -2   4  17      378.05      374.82    121.50 o 
  -1   4  17     1579.21     1515.72    129.18 o 
   0   4  17       35.59       76.71     53.49 o 
   1   4  17      842.26      825.14     94.83 o 
   2   4  17      572.13      434.65    107.99 o 
   3   4  17      472.18      408.30    114.69 o 
 -11   5  17      122.83      110.04     45.85 o 
  -9   5  17       65.06       36.68     48.14 o 
  -7   5  17        3.39       11.69     43.56 o 
  -6   5  17        0.09        9.44     27.41 o 
  -5   5  17     1553.47     1641.83     88.72 o 
  -4   5  17      123.08       95.53     29.77 o 
  -3   5  17       40.11       73.36     34.80 o 
  -2   5  17     1069.96      877.13    121.28 o 
  -1   5  17      650.30      587.72     90.28 o 
   0   5  17        0.72      -48.02     48.02 o 
   1   5  17     1032.45      936.84    141.95 o 
   2   5  17      858.68     1020.48    145.45 o 
   3   5  17        9.75        7.76     72.51 o 
  -9   6  17     1035.17     1011.59     63.16 o 
  -7   6  17      989.82      969.21     80.86 o 
  -6   6  17      358.19      388.89     55.11 o 
  -5   6  17        3.96      -19.37     40.23 o 
  -4   6  17      996.76     1189.70     66.85 o 
  -3   6  17      245.96      260.10    181.10 o 
  -2   6  17      375.05      439.48     98.58 o 
  -1   6  17     1789.29     1914.90    204.62 o 
   0   6  17       23.51       61.90    103.74 o 
   1   6  17      677.17      681.60    126.30 o 
   2   6  17      979.88      990.37    148.19 o 
  -9   7  17      211.53      256.75     50.43 o 
  -6   7  17       56.36       95.82     37.63 o 
  -5   7  17      927.70      849.89     66.50 o 
  -4   7  17      300.20      291.64     58.50 o 
  -3   7  17      247.43      235.56     54.69 o 
  -2   7  17      748.78      823.22    122.08 o 
  -1   7  17      285.92      311.15     75.13 o 
   0   7  17       92.59      129.52    116.91 o 
   1   7  17      658.84      414.71    113.13 o 
   2   7  17      451.50      413.18    112.04 o 
  -8   8  17      331.61      243.50     35.22 o 
  -6   8  17     1198.20     1279.00    169.64 o 
  -5   8  17       38.82       53.49     41.79 o 
  -4   8  17     1496.42     1696.93    199.44 o 
  -3   8  17      629.95      572.13     77.92 o 
  -2   8  17       34.62      -18.34    119.21 o 
  -1   8  17     2433.36     2588.79    258.39 o 
   0   8  17        1.06       22.84     91.34 o 
   1   8  17      811.47      742.34    160.26 o 
   2   8  17     1266.83      987.96    145.75 o 
  -8   9  17      221.12      197.15     45.85 o 
  -7   9  17       70.95       82.53     36.68 o 
  -5   9  17      210.52      252.17     68.77 o 
  -4   9  17      883.33      939.90    110.04 o 
  -3   9  17      305.90      337.09     66.01 o 
  -2   9  17       37.32       17.80     42.32 o 
  -1   9  17      390.12      357.96    131.86 o 
   0   9  17     1165.86     1131.98    189.47 o 
   1   9  17      373.80      391.12    137.76 o 
  -7  10  17     1419.18     1453.41     96.28 o 
  -3  10  17      107.65       55.02    105.45 o 
  -2  10  17       49.24       73.36    123.79 o 
  -1  10  17     1024.24      738.17    210.91 o 
   0  10  17       21.94     -147.74    174.23 o 
  -6  11  17      577.94      673.98     68.77 o 
  -3  11  17      859.36     1150.81    256.75 o 
  -2  11  17       51.48      128.38    128.38 o 
  -1  11  17      152.90      215.49    151.30 o 
  -4  12  17      840.50      912.39    233.83 o 
  -3  12  17       93.85      -87.11     87.11 o 
  -2  12  17       13.11       27.51    123.79 o 
  -7   0  18      176.14       73.36     50.43 o 
  -6   0  18        7.16       45.85     45.85 o 
  -2   0  18     2360.99     1957.75    307.19 o 
  -1   0  18      225.69       91.70    142.13 o 
   0   0  18       27.14       75.65    106.99 o 
   1   0  18     3007.29     2900.36    277.91 o 
   2   0  18      107.27       82.53    103.74 o 
  -7   1  18      867.22      861.88     68.08 o 
  -6   1  18       60.03       61.90     35.66 o 
  -5   1  18      199.14       77.94    128.38 o 
  -4   1  18      117.85      -18.34    114.62 o 
  -3   1  18      235.72       77.94    128.38 o 
  -2   1  18      413.75      375.96    178.81 o 
  -1   1  18      181.93      320.94    160.47 o 
   0   1  18      618.59      656.76    128.09 o 
   1   1  18      244.64      197.03     97.14 o 
   2   1  18      592.62      469.18    189.84 o 
  -7   2  18     2383.61     2363.21    174.23 o 
  -6   2  18     1494.01     1651.87    162.76 o 
  -5   2  18    10120.95     9958.40    563.94 o 
  -4   2  18     2738.33     3099.39    348.45 o 
  -3   2  18     1993.88     1959.64    161.74 o 
  -2   2  18     8346.12     8266.57    541.02 o 
  -1   2  18     1222.13     1027.02    243.00 o 
   0   2  18     2920.90     3123.47    234.43 o 
   1   2  18      187.14      203.44     94.76 o 
   2   2  18     2681.10     2949.76    238.12 o 
  -7   3  18       19.18      -29.18     29.18 o 
  -6   3  18     3590.26     3860.95    126.44 o 
  -5   3  18     1950.55     1746.85    270.51 o 
  -4   3  18     4414.47     4584.90    389.72 o 
  -3   3  18     3636.45     4014.11    217.05 o 
  -2   3  18     1631.57     1439.86    146.47 o 
  -1   3  18     3748.53     3775.16    212.30 o 
   0   3  18      239.70      281.85    104.57 o 
   1   3  18     2248.49     2171.51    204.63 o 
   2   3  18       31.97       -1.10     73.00 o 
  -7   4  18      318.49      278.06     50.17 o 
  -6   4  18        1.29       18.34     29.18 o 
  -5   4  18      511.97      586.87    178.81 o 
  -4   4  18      250.58       77.94    114.62 o 
  -3   4  18      462.35      600.75    103.35 o 
  -2   4  18      105.84       53.79     77.94 o 
  -1   4  18      181.24      246.06     80.24 o 
   0   4  18       30.60       51.42    105.33 o 
   1   4  18     1838.18     1718.03    187.05 o 
  -9   5  18     1221.48     1352.54     87.11 o 
  -6   5  18      656.03      736.23     64.84 o 
  -3   5  18      543.75      628.04    160.47 o 
  -2   5  18       53.84      110.62     65.19 o 
  -1   5  18      518.17      479.82    106.82 o 
   0   5  18      621.04      595.88    147.27 o 
   1   5  18       72.71       20.96     80.87 o 
  -6   6  18      979.35     1123.73     78.98 o 
  -5   6  18     1179.76     1095.79    105.45 o 
  -3   6  18       69.67      128.38    128.38 o 
  -2   6  18      948.81      972.00    233.83 o 
  -1   6  18      426.15      325.53    178.81 o 
   0   6  18      313.15      427.72    132.19 o 
   1   6  18        1.59      -78.87     87.75 o 
  -3   7  18     3136.93     2966.43    357.62 o 
  -2   7  18      801.30     1228.75    261.34 o 
  -1   7  18     4288.99     4804.97    458.49 o 
   0   7  18       51.50      -30.26    105.45 o 
  -3   8  18     2330.06     2627.15    348.45 o 
  -2   8  18      909.54     1059.11    252.17 o 
  -1   8  18      457.43      229.24    142.13 o 
  -3   9  18       66.12      110.04    146.72 o 
  -2   9  18      416.61      334.70    174.23 o 
  -1   9  18       16.75      -87.11     87.11 o 
  -4  10  18       26.98       82.53    119.21 o 
  -3  10  18       54.49       18.34    128.38 o 
  -3   1  19      739.47      683.15    215.49 o 
  -2   1  19     1074.89      710.66    220.08 o 
  -1   1  19     1571.11     1513.02    298.02 o 
   0   1  19     1437.10     1405.49    223.63 o 
  -3   2  19      381.56      265.92    169.64 o 
  -2   2  19       13.91     -119.21    119.21 o 
  -1   2  19      135.28       27.51    146.72 o 
   0   2  19      237.14      168.19    155.89 o 
  -3   3  19      936.73     1095.79    252.17 o 
  -2   3  19      713.95     1017.85    256.75 o 
  -1   3  19     1229.87     1022.43    256.75 o 
  -3   4  19     1067.36      907.81    233.83 o 
  -2   4  19       86.03     -119.21    119.21 o 
  -1   4  19      578.05      531.85    197.15 o 
  -3   5  19      372.67      302.60    165.06 o 
  -2   5  19      162.46      119.21    137.55 o 
  -1   5  19      901.93     1059.11    261.34 o 
  -3   6  19     1880.64     2374.98    339.28 o 
  -2   6  19       51.88      183.40    142.13 o 
  -4   7  19      183.16      247.58    137.55 o 
                                                 
